# Supplementary material for: Integrated Analysis of microRNA and RNA-Seq Reveals Phenolic Acid Secretion Metabolism in Continuous Cropping of Polygonatum odoratum
Source: Plants (Basel). 2023 Feb 19;12(4):943. doi: 10.3390/plants12040943 (PMC9962977; doi:10.3390/plants12040943)
Supplement: Supplementary file 1 [file plants-12-00943-s001.zip]

Archive with 1 entries (1 files):
- plants-2173524-supplementary.xls
