# Supplementary material for: Integrated Analysis of microRNA and RNA-Seq Reveals Phenolic Acid Secretion Metabolism in Continuous Cropping of Polygonatum odoratum
Source: Plants (Basel). 2023 Feb 19;12(4):943. doi: 10.3390/plants12040943 (PMC9962977; doi:10.3390/plants12040943)
Supplement: Supplementary file 1 [file plants-12-00943-s001.zip › plants-2173524-supplementary.xls]

## Sheet: Table S1
Table S1 Enriched DEGs relative to phenolic acid metabolism in CC vs FC root tissues of Polygonatum odoratum
Pathway	Corrected P-value	Gene annotation	DEGs	|log2foldchange|	Regulation
Phenylpropanoid biosynthesis	7.3983×10-41	CYP73A: trans-cinnamate 4-monooxygenase[EC:1.14.14.91]	60288.2	7.5235	up
			60288.2
			60288.1
		4CL: 4-coumarate--CoA ligase [EC:6.2.1.12]:	60288.3	41.3581	up
			60288.2
			60288.2
			60288.2
			60288.2
			60288.2
			60288.2
			60288.2
			60288.3
			60288.3
			60288.2
			60288.2
			60288.2	2.6859	down
		CYP98A:C3'H:5-O-(4-coumaroyl)-D-quinate 3'-monooxygenase [EC:1.14.14.96]	60288.2	2.5844	up
		HCT:shikimateO-hydroxycinnamoyltransferase [EC:2.3.1.133]	60288.2	2.5826	up
		CSE: caffeoylshikimate esterase [EC:3.1.1.-]	60288.2	2.3159	up
		COMT: caffeic acid 3-O-methyltransferase [EC:2.1.1.68 2.1.1.4]	60288.3	39.3341	down
			60288.3
			60288.3
			60288.2
			60288.2
			60288.2
			60288.4
			60288.2
			60288.2
			60288.2
		CCR:cinnamoyl-CoA reductase [EC:1.2.1.44]	60288.2	2.0048	up
			60288.2	5.9234	down
			60288.1
			60288.3
			60288.2
			60288.3
		CAD: cinnamyl-alcohol dehydrogenase [EC:1.1.1.195]	60288.3	1.4155	up
			60288.2	14.6851	down
			60288.1
			60288.3
			60288.2
			60288.3
		E1.11.1.7: peroxidase [EC:1.11.1.7]	60288.2	79.9128	up
			60288.2
			60288.2
			60288.3
			60288.2
			60288.2
			60288.2
			60288.2
			60288.2
			60288.2
			60288.2
			60288.7
			60288.2
			60288.3
			60288.2
			60288.2
			60288.2
			60288.2
			60288.4	313.01	down
			60288.3
			60288.1
			60288.1
			60288.4
			60288.4
			60288.4
			60288.4
			60288.1
			60288.8
			60288.3
			60288.1
			60288.4
			60288.2
			60288.4
			60288.1
			60288.1
			60288.8
			60288.1
			60288.8
			60288.4
			60288.3
			60288.2
			60288.1
			60288.2
			60288.3
			60288.4
			60288.2
			60288.3
			60288.4
			60288.1
			60288.3
			60288.4
			60288.7
			60288.2
			60288.1
			60288.1
			60288.9
			60288.7
			60288.4
			60288.1
			60288.4
			60288.4
			60288.2
			60288.4
			1937.1
			60288.3
			60288.3
			47310
			60288.3
			60288.2
			60288.4
			60288.8
			60288.2
			60288.1
			60288.1
			60288.1
			60288.1
			60288.1
			60288.3
			60288.7
			60288.3
			60288.1
			60288.4
			60288.3
			60288.3
			60288.3
			60288.5
			60288.4
			60288.3
			60288.1
			60288.1
			60288.2
			13125
			60288.3
Starch and sucrose metabolism	5.7393×10-28	malZ: α-glucosidase [EC:3.2.1.20]	60288.2	3.9725	up
		Xylulose	60288.2	10.2175	up
			60288.2
			60288.2
			60288.2
			60288.2	1.5381	down
		E3.2.1.4: endoglucanase [EC:3.2.1.4]	60288.1	36.7301	down
			60288.1
			60288.1
			60288.1
			60288.9
			60288.1
			60288.1
			60288.1
		glgC: glucose-1-phosphate adenylyltransferase [EC:	60288.3	5.9098	down
			60288.3
Cyanoamino acid metabolis	1.5105×10-9	CYP79A2：phenylalanine N-monooxygenase [EC:1.14.14.40]	60288.4	9.19	up
			60288.2
		beta-glucosidase [EC:3.2.1.21]	60288.2	21.6962	up
			60288.3
			60288.3
			60288.2
			60288.3
			60288.2	6.5936	down
			60288.2
			60288.2
Pentose and glucuronate interconversions	5.6483×10-8	SORD: L-iditol 2-dehydrogenase [EC:1.1.1.14]	60288.2	5.2069	up
			60288.2
		rpe：ribulose-phosphate 3-epimerase [EC:5.1.3.1]	60288.2	1.9319	up
Phenylalanine, tyrosine and tryptophan biosynthesis	0.0006	aroK: shikimate kinase [EC:2.7.1.71]	60288.3	1.6112	up
		aroC: chorismate synthase [EC:4.2.3.5]	60288.2	8.6488	up
			60288.2
			60288.2
			60288.2
			60288.2
		TYRAAT: arogenate dehydrogenase (NADP+), plant [EC:1.3.1.78]	60288.1	17.4939	up
			60288.1
			60288.4
			60288.8
		ASP5: aspartate aminotransferase, chloroplastic [EC:2.6.1.1]	60288.2	1.5122	up
		ADT：arogenate/prephenate dehydratase [EC:4.2.1.91 4.2.1.51]	60288.2	8.2631	up
			60288.3
			60288.2
			60288.2
			60288.3	8.159	down
			60288.3
			60288.9
			60288.2
Phenylalanine metabolism		E3.5.1.4, amiE: amidase [EC:3.5.1.4]	60288.4	11.7293	up
			60288.2
			60288.2
			60288.2
			60288.5	3.1014	dwon
Tyrosine metabolism	0.0534	TYDC: tyrosine decarboxylase [EC:4.1.1.25]	60288.3	11.1188	up
			60288.3
			60288.2
		E1.10.3.1: polyphenol oxidase [EC:1.10.3.1]	60288.2	4.9309	down
			60288.4
		AOC3, AOC2, tynA：primary-amine oxidase [EC:1.4.3.21]	60288.2	1.5303	up
			60288.2	1.8167
			60288.2	2.0354
Pentose phosphate pathway	1	FBP: fructose-1,6-biphospatase [EC:3.1.3.11]	60288.2	3.5413	up
			60288.2
		PGD: 6-phosphogluconate dehydrogenase [EC:1.1.1.44]	60288.2	2.9885	up
			60288.2
		rpe: ribulose-phosphate 3-epimerase [EC:5.1.3.1]	60288.2	1.9319	up
		GPI: glucose-6-phosphate isomerase [EC:5.3.1.9	60288.2	2.049	dwon
Glycolysis / Gluconeogenesis	1	ALDO:fructose-bisphosphate aldolase, class I [EC:4.1.2.13]	60288.3	2.2783	up
		FBP：fructose-1,6-bisphosphatase I [EC:3.1.3.11]	60288.2	3.5413	up
			60288.2

## Sheet: Table S2
Table S2 Charaterization and expression analysis of 79 novel miRNAs identified in CC vs FC root tissues of Polygonatum odoratum.
						Mature readcount
novel miRNAs	Precursor sequence	MFE	Length	Mature miRNA Sequence (5'-3')	Length	CCR	FCR
novel_1	ucggucaggugcaguuggaucugcaacgcuuuucaaguuugcaugcagcuucaauuauuguaguugcuugcagcugaaauucguauacccagcuccaacuacacccaaccaaac	-44.8	114	ucggucaggugcaguuggauc	21	301	76
novel_10	aaugucacaacggagauguacacaaaaaguuuaaucuccgaacuacuugucaagggucuacugggucuacucuacauuaauacuuuauuugcuggugauugcuacgugcgcuuugagaugagacgaucucagcgagauuacaauauucuggcaaaugauuuacuugguaauuuuuguuuugacaccgagagagaccgugacaaguggcaagagauuuaaguuuuuuguguacauccccauuguggcauucu	-95.93	251	uacauccccauuguggcauucu	22	1722	974
novel_102	aggcagcaagaucgaggcaacuauugcauaaacuuccaggaaauuugauaguagagauuugcauaaacuuccaggaaauuugauaguacaucucuacgcuaggagggaugguauaaucaaugaauuucgucuugaaaguuuuguaguugucucaagcuuacugccucc	-53.1	168	ugucucaagcuuacugccucc	21	129	71
novel_108	uguuugucuugagauugggauucguuuccuuuguuuaauuguugcuuuuaauuaugucuuuucaucuuuaaucccagaucucuagagaacaag	-20.29	93	aaucccagaucucuagagaacaag	24	32	29
novel_11	uuccacggcuuucuugaacugcguacucaaauucuguuuuuuuuucuugcuuuuucuuuuuuuaauuuaucaaauuucuguuuuuuuaaaaauuaaaaguaaaaagaaauuucugagagcagaucucgaagugcagaguucaagaaagacgugggaaa	-51.6	158	uuccacggcuuucuugaacug	21	33	14
novel_110	ucgcaggagaggugacgccgcugucguccccacaaaacaaccacauuuuucauugaggcagacaguggugucaucuacugcgaggg	-40.33	86	ucgcaggagaggugacgccgcug	23	171	9
novel_111	cucgcaggagagcugacgccgcugucgcuugucguccccacaacaaccucauuuuucgugaaggcggacagcggugucaucuacugcgaggg	-44.15	92	cucgcaggagagcugacgccgcu	23	24	25
novel_117	cugacagaagauagagagcacagaugaugaaaugcaugcuuggcccauuugcaucucauuccuuugugcucucuaugcuucugucaac	-45.02	88	gcucucuaugcuucugucaac	21	93	1
novel_118	uauccaagagauaagcaggugggcuccauaccacuuuaguauuggcguaacacaugugagcccaccuacuugucucuuggauaug	-45.29	85	ccaccuacuugucucuuggauaug	24	67	25
novel_124	cauagguuacuguaugucaugauucaaagagguauggagccugauguuguuacguauacuucauuaaugaauggauauggcuuaauaggucaacuggauaaaucagugaaaguuuuugaauucaugauuucagagggucacaagccugauguuuuuucuuauacuauacucauugacaacuauuguaaacaugggaugguugaugccgccaugaggcucuuuaaugagaugucacauaauagauugaaucacacaaccgugacuuauagcgcu	-68.8	273	cauagguuacuguaugucauga	22	41	38
novel_125	uucuugcucaagugaguguuccaucugcucaaguaagaaggaagaaggcuucaguauguguauggacacucacuuggucaugaaac	-30.12	86	uucuugcucaagugaguguuc	21	1	0
novel_128	ugauggacagcucagaucacucggaguggaccccacaacccuguuuguugugguggggccacuccaaaugauccgagccguucaucacg	-50.6	89	ugauggacagcucagaucacu	21	28	7
novel_129	ugauucgagccguccaucucaugugauggacuguucagaucacuccccaugugggccccaccaccggcccccuguuggcugugguggggagugaucgcgugauggacggcucgaaucaca	-71.6	120	ugauggacggcucgaaucaca	21	5	0
novel_130	ugucugugcaacauaguccacacauguauuugugcauguacaacaucaagaacacaucaauguugcacagacaccaucuaauuuucuuaaauacaugcguggacuauguugcacagacau	-58.03	120	uggacuauguugcacagacau	21	9	0
novel_134	ugaucgggaugcuaguaauccuagaaaucauuccuaggucaauuaucuuaacuugcccaucccaaugaac	-13.86	70	ugaucgggaugcuaguaaucc	21	5	21
novel_135	auucaauagucgguuuuugccccuucgucgugcccguaaccuacaacuagcaccacgugcauuucaguaucuuuggguugcccaaagauguugaacugcacgcgguacugguuguagguuacgugcaugacgaaagagcaaaaaccgacuauuggauuguga	-109	162	aaaccgacuauuggauuguga	21	783	350
novel_143	cuccucauauacaagacacauggggggguccccacgugguggggcgcacugccacaucacgugggggccgcccccaugugccuuggcauaugaggga	-75.9	97	cuccucauauacaagacacauggg	24	113	143
novel_144	caugaggacugugacuauggucgcaguauuuuuauaaggauugcgaucauggucgcacuccuugggaggaaugcgacuaugguggucgcguuccuccugauagagacaccauggucgcauuccuccugauagagacugugaucauggucgcacuccugauaaagacugcgaucauggucgcauuccuuucaag	-117.5	193	caugaggacugugacuauggucgc	24	40	71
novel_145	auucaaauuuucacuaccgaaguaggaaucgucuauauuggcgugugaaggaucuucaguagacugaagaucaaucacacgccaauauaguacgauuccuccuucgggagcgaaacuuugaaugu	-78.6	125	cgggagcgaaacuuugaaugu	21	109	17
novel_146	cuaguggcaacccaucacauuucucuaggauaacuuguaaugguuccuugagauccucuggacaaguaugcucagaguuaucaaacacucuuaugcagaacaagaguguuugauaacucuaagcauacuuuuccagaggauacaaguuauccuaaagaaaugugaugcguugucacuaacc	-110.1	181	cuaguggcaacccaucacauu	21	14	4
novel_147	gaauguucucuauccucauuaaaauugguuuuauaggacugcgaacgaucgc	-11.8	52	uuauaggacugcgaacgaucgc	22	107	103
novel_148	agucauggucgcaguccuaccauauacugagaaauugucuauuuuguaaggacugcgaucauggucgc	-28.8	68	uguaaggacugcgaucauggucgc	24	46	62
novel_149	uaaguacaacuucuaagaaugcauugugacauucaauacaauaaauccaguagaacuucuaaguaugcauuguaacauccaguaauaaugcauacuuaaaaguuauuuuggacguuacaagugugcuggauguguuacaaugcauacuuaaaagcuguacugg	-64.2	163	cauacuuaaaagcuguacugg	21	330	126
novel_150	ucgcuuggugcaggucgggaacggcggccggcguuuugcggcggcggaucccgccuugcaucaacugaau	-39.6	70	ucgcuuggugcaggucgggaacgg	24	86	34
novel_151	ucccucauuuuugagaucuuggcccccaagaucuaucagaacuagugagu	-17.3	50	caagaucuaucagaacuagugagu	24	71	81
novel_152	aucuaauucggucgguguucgguuuuagguucuaaaauccgaaccgaaccgaaaccaacagaacagaucu	-22.7	70	aucuaauucggucgguguucgguu	24	41	26
novel_153	gauucauugcaaggauugguguuuuguuuccgcaaaucaucgaaaaacacgauccgguuugcaagauucc	-17.57	70	acacgauccgguuugcaagauucc	24	64	47
novel_155	uuaacguguauauauaaugaauuuaauuaugaauucaauuaugaauuauucauuauaauuauuauguuuucu	-12.5	72	uuaacguguauauauaaugaau	22	37	42
novel_156	augaucaugaucgcaguccuaauauaugcagagaaauuggguaauugugaggacugcgaucauagucgc	-32	69	ugugaggacugcgaucauagucgc	24	51	89
novel_157	acuucuucauccucuuugaugccuucguagacucuuuucauccaucaaagaggcugaagaaguug	-26.54	65	ucaaagaggcugaagaaguug	21	18188	7861
novel_158	uuuccgacaugugugccuccaacgugaauaacacuuggucggggggccauucauaacggaggcucacauucggggaac	-35.5	78	uuuccgacaugugugccucc	20	5	16
novel_16	agccccguaggacugauggcugaaccauguguacauccuucgacgagucgaguuguuugggaaugcagcucaaaucgggugguaaauuccaucuaaagcuaaauauuggccagagaccgauagcgcacaaguagagugaucgaaagaugaaaagcacuuuggaaagagagugaaacaguacgugaaauuguugaaagggaagcgcuagcgaccagauuuggaaaugacguucagcgguucgcguggaccguguacuucguuauuuacuagucaacaucgguuuucgggguugga	-93.3	294	agccccguaggacugauggcu	21	336	39
novel_160	ggcgucauccgaccguccacuucggaugauggacggcucggaugauagcccg	-31.8	52	auggacggcucggaugauagcccg	24	109	127
novel_161	aaucggccaaaucggaucggaauuugggagacccgauccgauuuucgaccgacucg	-23.3	56	auccgauuuucgaccgacucg	21	26	17
novel_164	ggaugcagaaggaaaaauguaaaauguauuugggagggacgggaauuugcauuuuggaggggaaauuuaaaaugaguggguguaaucaucuaguaguuaauuauuuguauugggaaugugguagauuguauggggaaugagguaaaaugcauuuuauauuuuguuuucugcacccug	-47.15	177	uuauauuuuguuuucugcacccug	24	26	57
novel_165	aacugaggauucuacaaguuuuguucgaauuggaauuuguauuucuucaaagauuuggguuuccagauugaacgagaauuguaaagucuccuuaguuuagg	-33.6	101	aacugaggauucuacaaguuuugu	24	345	578
novel_166	gacuguuuaccuuucucauauaugauuuuuuaggaggacugcgaacguucgc	-8.9	52	uaggaggacugcgaacguucgc	22	29	18
novel_17	gaccgggagcgacgacgacauggcugcauucuuuaauaaaucaauugaauaaugcagccauguccucgucggucacggucgc	-52.6	82	uguccucgucggucacggucgc	22	1907	760
novel_172	auucauuccauuuugagaugcguguuggucaaacauucaaugaauaguaagggagaauaaauaaugaugaucgucacgaaucucaaaguggaaugaaug	-37.11	99	acgaaucucaaaguggaaugaaug	24	200	148
novel_174	ggggauuuagcucagugguagagcgcuugccuaggaagcgcaaggcccuggguucgguccccag	-37.4	64	ggggauuuagcucagugguagagcg	25	0	19
novel_177	aucuuggauuuuaguuuugaucacaaaacuucuauucaauagaaacaccaaaucaaaacuaaaaccugagauuu	-20.96	74	aucuuggauuuuaguuuugaucac	24	10	2
novel_180	ucguuaggguuuguuauuuucuuuguauuuuuuaauuuuugaguagaaaaucuuuugaaaagaaggaagaguugaagaggacggugacgaacuauaucgaaa	-27	102	ggacggugacgaacuauaucgaaa	24	51	90
novel_182	uuccacagcuuucuugaacuguggcgauucuucgcucugcgucuuugucgaaagaguucaagauagcuguggga	-38	74	uucaagauagcuguggga	18	20	37
novel_184	aauugauugauugagugaauguccucacuaguuaauuuauuagguggacgucauuuauauuaauuaauugu	-24.2	71	aauugauugauugagugaaugucc	24	157	117
novel_186	cugucgaauagaaaauuuuauguaggaauaugaguuaucucaucuuuggauagaaaauuuucuauuggacgagccuuu	-25.4	78	uuuucuauuggacgagccuuu	21	9	8
novel_187	gcuucacuaauacucaaaaucuuaaguuuauuuuugaauuggucauccaucaagaagauagaaauguuauauucauuagaaacaaaauuugaguccucuugauggauggccagauaaaacuaaaaucuaagauuuuggauaugagugaacccu	-53.9	153	agauuuuggauaugagugaacccu	24	88	51
novel_190	uaaauuuucauuugucaauaugaugcaauuuuguuaaauuuaugaaacuauuauaaauuuaauuuguaaaguaauuguugccgaugaugauucugug	-17.4	97	ugccgaugaugauucugug	19	71	35
novel_195	agcucaggcggaugauugacgcccucagccgccucccucuacuugcugagagggcaucaaucguccgccuuaguucc	-41.16	77	ucaaucguccgccuuaguucc	21	220	177
novel_199	auuggagcuucgauucaagccuuugacugccuucgaucggagcgucgacucgagucuucgaucggagcuuugaccgagagucuucgaucggagcuucaauuc	-42.3	102	ucuucgaucggagcuucaauuc	22	60	18
novel_202	ccaacacccggggcugacguguggggccuagacaguggggccgcugucuggacccccacauguuagucccggauguugggauaca	-65.8	85	ccaacacccggggcugacgug	21	1920	175
novel_205	gugacugguaggaacauuaucucucuccacuguuaacuaaauaaugaacugccgcaguagaccuucacgacuagcugacuccugguaacguaucugccacucaugc	-22.14	106	uaacguaucugccacucaugc	21	32	73
novel_210	aacagaucugcggaucacgucugcugaaaauccaucaaacggaccuaaggguuacgauggucagacaaacagaucugcggaucacgucugc	-35.2	91	aacagaucugcggaucacgucugc	24	39	40
novel_213	cugauccgggcugaaaaguaggcugcguggcugaaaaguaggcugcguggccgacuuuuuugcuccgaucaacu	-39.7	74	cugauccgggcugaaaagua	20	2	1
novel_217	cagcugucacagcgcgauccuagcuguccaucacacuaaauggacggcccggauugugcugugacagcugugag	-53.7	74	uugugcugugacagcugugag	21	193	63
novel_25	ggggguggggcugguuuggaaaaguuuguacaucuacacucuuuuugauuuuuaagauuaguucuugaucaagaagaagaagagaucaucaguguuuuccaauaccucccauuccga	-42.2	117	uuuccaauaccucccauuccga	22	1722	1227
novel_28	ucgcuuggugcaggucgggaacggccggucgccguccgauccgaucugauccccgaucagaucugaucccgucuguucauucggcgguccuguucccgccgugcaucaagugaau	-65.3	115	cccgccgugcaucaagugaau	21	1941	280
novel_30	agccaaugacuauucaugauuccauauugaaucaauuccauaccgguucgaaauuuaaucagaggaauguuaugguaaaacuu	-18.9	83	agccaaugacuauucaugau	20	174	82
novel_31	augccauaaguucuuguaaucuccuguucaccagguaauaacuuaccuggugcauagaagauugcaaggacuuguggcacgu	-53.2	82	uugcaaggacuuguggcacgu	21	934	156
novel_39	aaugaggacugcgaccaugaucgcagucugcauaaaacuauuaaaacuuuuaauaguuuuaugcagaaugcgaccuugguugcagucaucau	-54.9	92	aaugaggacugcgaccaugaucgc	24	165	221
novel_40	auucauacuacuuugagauucguguuagucaaacauucaaaaagugaauaguagggagaauaaacaaugauggccaauacgaaucucaauguggaauggaug	-33.2	102	acgaaucucaauguggaauggaug	24	181	77
novel_41	uuccacagcuuucuugaacuguggcgauaaugcgucgcucugcucugcgcuucucgucgaaagaguucaggauagcugugggaaug	-40.4	86	uucaggauagcugugggaaug	21	12	31
novel_43	aaacgaccgaagaaaaggaagagagagggacuagaggaguagagaagggacuaauaaacaguagaaggaagaagaaacgcuuccuuucucccuuuucuucguucguuucc	-33.8	110	cccuuuucuucguucguuucc	21	844	148
novel_44	ggaacguugucuggcucgaggucaucaucaacauguuaucagaucugaucagaucagaucucggaccaggcuucauucccc	-31.9	81	ggaacguugucuggcucgagg	21	180	117
novel_5	ucggucgggugcaguuggaucugcgaugcuuuuaaaguugcauguagcuucaauuauuguaguugcaacuggaauucauauagccagcuccaacuacacccaaccaaac	-40.6	109	ucggucgggugcaguuggauc	21	262	56
novel_52	uuuuaauaucuaugguuggaugaauauauagauugaaaaaccaaagcagguugauuggucuccuuucuucuguuugguuugucugcuaugaccucuuuguucauucuguguucauuaucuggaaauucauccaaccuagauuuuaaaaca	-47.51	150	uuuuaauaucuaugguuggaug	22	131	801
novel_56	aggcagcaggauugaggcaacaauugcaugaauuugcaaggaauuucaugguacaucacuaugggaggaugguaccaguugaagaucuuccccuuguaaguuuucuaguuguugucucaagcuugcugccucc	-62.7	133	aggcagcaggauugaggcaac	21	384	315
novel_6	uggagcuccuugaaguccaaaugagguccuuggaggggugaauugagcugcuagaucauggauuccacuauccuauuccauuuuuuuggaaaguuggagagaaauauuuuuuguauugagagacaaaaaauaaaaaaaaagagagaaauauauuuggccuauugggauaggguuguggauugcaugacuuaggagcuucauuaacccauacugacccuuguuuggauugaagggagcucuacu	-99.1	243	uggauugaagggagcucuacu	21	28046	10161
novel_64	accuauuagccuuacgcugacauuuuugcuaucaaaguuuugcuguccaaacaauguuuuguuuguuuggacaacaaaacuuuguuaguaaaaaugccaacguaaggcugauaggugg	-70	118	caacguaaggcugauaggugg	21	184	63
novel_70	cgagugauagucaacaucuaaaacaaauagcuugagcuccaucuugaucuugucuuugauuugaucuagcuccaagcaaacuugagaaugaagcuccuucauuugugugaucuugauagcuuugggaguccaucucuaaaccuccaaccuccauuagauuuggcaauugagcucuuguc	-42.62	179	agauuuggcaauugagcucuuguc	24	153	184
novel_71	uuuuguguggcucuuuaaucaguuuuuggaagcuaugccaggugaugcgccaaaaauaauuauuacugaccaggauccgacaaugacaaaugcaaucucacaaacucuuccucaaacuuuucauagauuuuguagcuggcacauuuugaccaaguuuucugagaaaauugauacaauuaaauauagugcuuauuauaaggaguuuucagauugcauauggagaucggagacuguugaagaguuugauuguagguggacggagcuuauugagaagagugguuugcaugag	-67.9	289	uuuuguguggcucuuuaaucag	22	99	84
novel_72	aacuaauuagaccgauaucaauaucugauaucggucuaauuaguuu	-28	46	ugauaucggucuaauuaguuu	21	145	83
novel_79	ggaggcagcgguuuaucgaucacuuccucgccuugucgucgucuccgugcaaugcgggaaucgcucgauaaaccucugcauccgg	-39.1	85	ucgauaaaccucugcauccgg	21	3	1
novel_8	ugagcuuucugauuugggugucagcgaagcccuucccaaaauuuucuccuuuuuucugugugaaaaaaggcaaaaaaaaaacaaaacaaagggcuucucuaacgcucacaucugaagcucaug	-47.51	123	ugagcuuucugauuuggguguc	22	7503	9156
novel_88	cgaauguucgcaguccucgcgaaacaacaaaauauaacucuuuaugaggacugcgaacguucgc	-32.83	64	uaugaggacugcgaacguucgc	22	61	86
novel_89	cagaucuuauuaguguacaucaacuuuagcucucaauguugcacuucuuaaaucaauggaucauuuagucaauguucucaugucgugagaauuaaaauacugaugucgcuuugcaguacaugcaaguuacuuuuugcuacaugggaaauuuaauuaggugguucguuaaauacagaaguguaauguuggaaagugaaguuaauguacacucauaagauccgca	-83.51	223	uaauguacacucauaagauccgca	24	106	130
novel_9	ugugauguuggaucgguucauuucuucuguugaguauuuggggauggaagugagccgaaccaauaucacuc	-35.8	71	ugugauguuggaucgguucauu	22	4131	3212
novel_93	auagucgcagucaacauaauauacaauaaauuugacuuuuuaugaagacugcgaccaug	-20.7	59	uuuuaugaagacugcgaccaug	22	46	21
novel_94	uaggguuuguuguaaucauggauugaugugguuuuguacaaagggugaugaugauucuagauccuaagaucuccguacucuaguuugaauugaagagcuuauagcuuacaaaaccaccauuaauccaugauuauaacaaucucuagc	-60.1	147	uaggguuuguuguaaucaugg	21	102	81
novel_96	aggcagcaagauugaggcaacaauugcauaaacuuccaggaaauucgauggugcaucucuacgcuagggaggguugguagaaucaaugaauuucgucucgaaaguuuuguaguuguugucucaagcuuacugucucc	-51.7	137	ugucucaagcuuacugucucc	21	145	90

## Sheet: Table S3 
Table S3 The expression of differentially expressed known miRNAs and novel miRNAs identified in CC vs FC root tissues of Polygonatum odoratum.
sRNA.readcount	CCR.tpm	FCR.tpm
aau-miR160	29.6215	208.834
aau-miR168	4058.14	1417.54
ahy-miR398	8.46328	12.6566
aly-miR156b-3p	0	6.32831
aly-miR157d-3p	600.893	44.2982
aly-miR165a-3p	59.243	18.9849
aly-miR172e-3p	4.23164	6.32831
aly-miR827-3p	8.46328	6.32831
ama-miR396-3p	4.23164	0
aqc-miR159	698.221	715.099
aqc-miR171e	0	12.6566
aqc-miR171f	126.949	151.88
aqc-miR477e	63.4746	37.9699
ata-miR393-5p	8.46328	25.3133
ata-miR395b-3p	50.7797	6.32831
ath-miR156a-5p	664.367	569.548
ath-miR156b-3p	0	6.32831
ath-miR156g	4.23164	31.6416
ath-miR157a-5p	850.56	56.9548
ath-miR157d	1540.32	37.9699
ath-miR159a	178495	247696
ath-miR159b-3p	36117	55125.9
ath-miR159c	8492.9	12220
ath-miR160a-5p	29.6215	208.834
ath-miR162a-3p	579.735	221.491
ath-miR164a	1320.27	911.277
ath-miR164c-5p	465.48	284.774
ath-miR165a-3p	59.243	18.9849
ath-miR166a-3p	9694.69	10656.9
ath-miR167a-5p	486.639	1075.81
ath-miR167d	3300.68	5341.1
ath-miR168a-3p	4015.83	1366.92
ath-miR168a-5p	6343.23	2379.45
ath-miR169a-5p	0	6.32831
ath-miR169b-5p	0	6.32831
ath-miR169h	0	6.32831
ath-miR171a-3p	0	6.32831
ath-miR171b-3p	126.949	151.88
ath-miR172a	689.757	379.699
ath-miR172c	50.7797	18.9849
ath-miR172e-3p	4.23164	6.32831
ath-miR319a	38601	12169.3
ath-miR319c	7028.75	10289.8
ath-miR390a-5p	4.23164	0
ath-miR393a-5p	4.23164	25.3133
ath-miR394a	482.407	708.771
ath-miR395a	84.6328	6.32831
ath-miR396a-3p	939.424	512.593
ath-miR396a-5p	12656.8	15251.2
ath-miR396b-3p	4.23164	0
ath-miR396b-5p	6990.67	8207.82
ath-miR398a-3p	8.46328	12.6566
ath-miR5658	4.23164	0
ath-miR8175	101.559	177.193
ath-miR827	38.0848	94.9247
atr-miR390.1	4.23164	0
atr-miR396d	16.9266	25.3133
atr-miR397a	4.23164	0
atr-miR8577	4.23164	6.32831
bdi-miR1127	4.23164	0
bdi-miR159a-3p	2357.02	1253.01
bdi-miR159a-5p	0	6.32831
bdi-miR162	7367.29	4923.43
bdi-miR171f	8.46328	18.9849
bdi-miR845	12.6949	6.32831
bna-miR167d	3084.87	5170.23
bna-miR168b	12.6949	31.6416
cca-miR156b	249.667	151.88
cca-miR390	4.23164	0
cca-miR396a-3p	50.7797	56.9548
cca-miR396c	38.0848	50.6265
cln-miR162	4.23164	0
cme-miR166i	888.644	1335.27
cpa-miR166e	9339.23	10226.6
cpa-miR8155	25.3898	88.5964
csi-miR160	29.6215	208.834
csi-miR473	8.46328	6.32831
csi-miR477b	29.6215	6.32831
csi-miR479	8.46328	6.32831
ghr-miR479	8.46328	6.32831
ghr-miR827a	33.8531	253.133
gma-miR156g	46.548	0
gma-miR156r	1024.06	18.9849
gma-miR159a-5p	4.23164	12.6566
gma-miR159e-5p	4.23164	12.6566
gma-miR160b	29.6215	208.834
gma-miR164b	1320.27	911.277
gma-miR166m	50.7797	132.895
gma-miR166u	12648.4	15858.8
gma-miR167h	363.921	727.756
gma-miR167i	300.446	613.846
gma-miR168b	6339	2379.45
gma-miR169c	12.6949	18.9849
gma-miR169u	0	6.32831
gma-miR169v	0	6.32831
gma-miR171a	126.949	145.551
gma-miR171m	4.23164	0
gma-miR172b-5p	8.46328	25.3133
gma-miR319q	7536.55	11239.1
gma-miR390b-5p	4.23164	0
gma-miR390e	4.23164	0
gma-miR395d	4.23164	0
gma-miR396a-3p	939.424	512.593
gma-miR396h	12661.1	15232.2
gma-miR4995	8.46328	0
gma-miR5368	16.9266	31.6416
gma-miR6300	490.87	1107.45
gra-miR166c	258.13	303.759
gra-miR167a	4.23164	0
gra-miR167c	376.616	746.741
han-miR3630-3p	275.057	411.34
hbr-miR156	850.56	56.9548
hbr-miR6173	4.23164	6.32831
hci-miR156a	21.1582	12.6566
hci-miR164a	50.7797	69.6114
htu-miR171a	148.107	208.834
hvu-miR397a	4.23164	0
lja-miR171c	4.23164	0
lus-miR159b	34771.4	52461.7
mdm-miR1511	4.23164	0
mdm-miR159a	321.605	202.506
mdm-miR171i	499.334	601.19
mdm-miR396a	1942.32	1430.2
mes-miR166i	148.107	126.566
mes-miR172c	4.23164	18.9849
mes-miR397	4.23164	0
mes-miR477a	2077.74	873.307
mes-miR477d	29.6215	6.32831
mes-miR477h	12.6949	6.32831
mes-miR477i	33.8531	75.9398
mtr-miR156i-3p	0	6.32831
mtr-miR156j	8.46328	6.32831
mtr-miR166b	3520.72	6372.61
mtr-miR169d-5p	12.6949	12.6566
mtr-miR172d-5p	0	6.32831
mtr-miR2673a	0	6.32831
mtr-miR319a-3p	49840.3	24598.2
mtr-miR319a-5p	135.412	63.2831
mtr-miR395a	50.7797	6.32831
mtr-miR395g	50.7797	6.32831
mtr-miR395h	4.23164	0
novel_1	1273.72	480.952
novel_10	7286.88	6163.78
novel_102	545.882	449.31
novel_108	135.412	183.521
novel_11	139.644	88.5964
novel_110	723.61	56.9548
novel_111	101.559	158.208
novel_117	393.543	6.32831
novel_118	283.52	158.208
novel_124	173.497	240.476
novel_125	4.23164	0
novel_128	118.486	44.2982
novel_129	21.1582	0
novel_130	38.0848	0
novel_134	21.1582	132.895
novel_135	3313.37	2214.91
novel_143	478.175	904.949
novel_144	169.266	449.31
novel_145	461.249	107.581
novel_146	59.243	25.3133
novel_147	452.785	651.816
novel_148	194.655	392.355
novel_149	1396.44	797.367
novel_150	363.921	215.163
novel_151	300.446	512.593
novel_152	173.497	164.536
novel_153	270.825	297.431
novel_155	156.571	265.789
novel_156	215.814	563.22
novel_157	76965.1	49746.9
novel_158	21.1582	101.253
novel_16	1421.83	246.804
novel_160	461.249	803.696
novel_161	110.023	107.581
novel_164	110.023	360.714
novel_165	1459.92	3657.76
novel_166	122.718	113.91
novel_17	8069.74	4809.52
novel_172	846.328	936.59
novel_174	0	120.238
novel_177	42.3164	12.6566
novel_180	215.814	569.548
novel_182	84.6328	234.148
novel_184	664.367	740.413
novel_186	38.0848	50.6265
novel_187	372.384	322.744
novel_190	300.446	221.491
novel_195	930.961	1120.11
novel_199	253.898	113.91
novel_202	8124.75	1107.45
novel_205	135.412	461.967
novel_210	165.034	253.133
novel_213	8.46328	6.32831
novel_217	816.707	398.684
novel_25	7286.88	7764.84
novel_28	8213.61	1771.93
novel_30	736.305	518.922
novel_31	3952.35	987.217
novel_39	698.221	1398.56
novel_40	765.927	487.28
novel_41	50.7797	196.178
novel_43	3571.5	936.59
novel_44	761.695	740.413
novel_5	1108.69	354.386
novel_52	554.345	5068.98
novel_56	1624.95	1993.42
novel_6	118681	64302
novel_64	778.622	398.684
novel_70	647.441	1164.41
novel_71	418.932	531.578
novel_72	613.588	525.25
novel_79	12.6949	6.32831
novel_8	31750	57942
novel_88	258.13	544.235
novel_89	448.554	822.681
novel_9	17480.9	20326.5
novel_93	194.655	132.895
novel_94	431.627	512.593
novel_96	613.588	569.548
nta-miR156f	0	6.32831
nta-miR477a	2077.74	860.651
osa-miR156f-3p	0	6.32831
osa-miR156l-5p	0	18.9849
osa-miR159a.1	39565.8	56290.3
osa-miR159c	291.983	158.208
osa-miR159d	279.288	145.551
osa-miR159e	279.288	145.551
osa-miR159f	7646.57	4758.89
osa-miR160d-3p	4.23164	6.32831
osa-miR160e-5p	4.23164	37.9699
osa-miR160f-5p	12.6949	0
osa-miR162b	46.548	18.9849
osa-miR164d	402.006	272.117
osa-miR164e	46.548	69.6114
osa-miR166b-5p	12.6949	31.6416
osa-miR166d-5p	346.994	873.307
osa-miR166e-3p	12.6949	6.32831
osa-miR166g-3p	5475.74	13219.8
osa-miR166i-3p	12.6949	6.32831
osa-miR166m	2255.46	2860.4
osa-miR167d-5p	13058.8	27983.8
osa-miR169r-5p	16.9266	44.2982
osa-miR171b	148.107	208.834
osa-miR171g	0	6.32831
osa-miR171h	461.249	556.892
osa-miR1863a	4.23164	18.9849
osa-miR1871	4.23164	0
osa-miR1873	4.23164	0
osa-miR319a-3p.2-3p	50.7797	0
osa-miR393a	4.23164	25.3133
osa-miR395b	50.7797	6.32831
osa-miR396a-3p	3821.17	1936.46
osa-miR397b	4.23164	0
osa-miR398b	0	6.32831
osa-miR444a-3p.1	8.46328	6.32831
osa-miR444b.1	1616.49	1695.99
osa-miR444b.2	0	25.3133
osa-miR5072	33.8531	56.9548
osa-miR5083	4.23164	0
osa-miR528-5p	21.1582	145.551
pab-miR1863	8.46328	12.6566
pab-miR3711	21.1582	31.6416
pde-miR159	114.254	126.566
pde-miR396	12.6949	12.6566
peu-miR2916	4.23164	6.32831
ppe-miR1511-3p	21.1582	88.5964
ppe-miR393a	4.23164	25.3133
ppe-miR396a	2056.58	1493.48
ppt-miR166j	55.0113	113.91
ppt-miR167	4.23164	18.9849
ppt-miR319a	1091.76	626.503
pta-miR156a	4.23164	0
pta-miR156b	4.23164	0
pta-miR159a	541.65	316.416
pta-miR159c	346.994	240.476
pta-miR319	859.023	392.355
ptc-miR160g	0	6.32831
ptc-miR166n	3677.3	6935.83
ptc-miR166p	16.9266	25.3133
ptc-miR167f-5p	380.848	746.741
ptc-miR167h-5p	21.1582	18.9849
ptc-miR169s	0	6.32831
ptc-miR172b-5p	0	6.32831
ptc-miR319e	1870.38	961.904
ptc-miR319i	25.3898	25.3133
ptc-miR396f	53644.5	20858.1
ptc-miR396g-5p	2797.11	1335.27
ptc-miR397b	4.23164	0
ptc-miR6478	359.689	506.265
rgl-miR5139	33.8531	120.238
rgl-miR5141	21.1582	37.9699
sbi-miR171f	461.249	556.892
sbi-miR172b	4.23164	6.32831
sbi-miR172f	0	6.32831
sly-miR167b-5p	8.46328	12.6566
sly-miR168a-3p	8.46328	0
sly-miR319c-5p	4.23164	6.32831
smo-miR171b	76.1695	107.581
smo-miR396	660.136	291.102
sof-miR159c	321.605	202.506
sof-miR159e	12.6949	37.9699
stu-miR156f-3p	0	6.32831
stu-miR156f-5p	249.667	151.88
stu-miR172c-3p	12.6949	12.6566
tae-miR1127b-3p	0	6.32831
tae-miR1128	4.23164	0
tae-miR395b	76.1695	6.32831
tcc-miR172d	8.46328	0
vun-miR164	4.23164	0
vvi-miR156e	0	6.32831
vvi-miR166a	3495.33	6277.69
vvi-miR167c	372.384	759.398
vvi-miR171g	8.46328	18.9849
vvi-miR172a	4.23164	25.3133
vvi-miR172b	4.23164	25.3133
vvi-miR3630-3p	16.9266	25.3133
vvi-miR396a	5983.54	6606.76
vvi-miR396b	6461.71	7537.02
vvi-miR845c	8.46328	0
zma-miR156k-5p	4.23164	12.6566
zma-miR159c-5p	0	6.32831
zma-miR159h-3p	4.23164	6.32831
zma-miR162-3p	579.735	215.163
zma-miR164c-3p	0	6.32831
zma-miR164g-3p	4.23164	0
zma-miR164h-5p	105.791	107.581
zma-miR166h-3p	9643.91	10587.3
zma-miR168b-3p	12.6949	0
zma-miR171b-3p	126.949	145.551
zma-miR396g-3p	12631.4	15137.3
zma-miR396g-5p	850.56	461.967

## Sheet: TableS4 
Table S4 Target genes of known and novel miRNAs (DEMs) identified in CC vs FC root tissues of Polygonatum odoratum
sRNA	CCR	FCR	log2.Fold_change.	p.value	q.value.Storey.et.al..2003.	up/down	Related mRNA	count
aau-miR160	31.4758	196.531	-2.6424	1.5e-34	6.96e-35	down	Cluster-60288.106698,Cluster-6028.133253,Cluster-60288.153128,Cluster-60288.226066,Cluster-60288.276049	5
aly-miR156b-3p	0	5.9555	-3.5742	0.01568	0.0022407	down	Cluster-60288.116562,Cluster-60288.132040,Cluster-60288.351170,Cluster-60288.371120	4
aqc-miR171e	0	11.911	-4.5742	0.00027282	5.18e-05	down	--	0
ata-miR393-5p	8.99308	23.822	-1.4054	0.0030112	0.00051112	down	Cluster-60288.382533	1
ath-miR156b-3p	0	5.9555	-3.5742	0.01568	0.0022407	down	--	0
ath-miR156g	4.49654	29.7775	-2.7273	1.27e-06	2.78e-07	down	Cluster-60288.216475,Cluster-60288.261720,Cluster-60288.350596,Cluster-60288.418576,Cluster-60288.418577	5
ath-miR160a-5p	31.4758	196.531	-2.6424	1.5e-34	6.96e-35	down	Cluster-60288.108377	1
ath-miR169a-5p	0	5.9555	-3.5742	0.01568	0.0022407	down	Cluster-60288.13461,Cluster-60288.14068,Cluster-60288.411647,Cluster-60288.417964	4
ath-miR169b-5p	0	5.9555	-3.5742	0.01568	0.0022407	down	Cluster-60288.417964	1
ath-miR169h	0	5.9555	-3.5742	0.01568	0.0022407	down	Cluster-60288.417964,Cluster-60288.44989	2
ath-miR171a-3p	0	5.9555	-3.5742	0.01568	0.0022407	down	Cluster-60288.197755,Cluster-60288.360981	2
ath-miR393a-5p	4.49654	23.822	-2.4054	4.64e-05	9.23e-06	down	Cluster-60288.382533	1
ath-miR827	40.4689	89.3325	-1.1424	5.38e-07	1.21e-07	down	Cluster-60288.263551	1
bdi-miR159a-5p	0	5.9555	-3.5742	0.01568	0.0022407	down	Cluster-60288.13269,Cluster-60288.216379,Cluster-60288.295787,Cluster-60288.314735,Cluster-60288.331336,Cluster-60288.367998,Cluster-60288.381646,Cluster-60288.8838	8
bna-miR168b	13.4896	29.7775	-1.1424	0.0038068	0.00063968	down	--	0
cpa-miR8155	26.9792	83.377	-1.6278	1.12e-09	2.75e-10	down	Cluster-60288.106623,Cluster-60288.10740,Cluster-60288.10742,Cluster-60288.228456,Cluster-60288.272674,Cluster-60288.373706	6
csi-miR160	31.4758	196.531	-2.6424	1.5e-34	6.96e-35	down	Cluster-60288.108377	1
ghr-miR827a	35.9723	238.22	-2.7273	1e-42	5.42e-43	down	--	0
gma-miR159a-5p	4.49654	11.911	-1.4054	0.035932	0.0049651	down	Cluster-60288.301463,Cluster-60288.312493,Cluster-60288.359436,Cluster-60288.5938	4
gma-miR159e-5p	4.49654	11.911	-1.4054	0.035932	0.0049651	down	Cluster-60288.14113,Cluster-60288.290339,Cluster-60288.301463,Cluster-60288.312493,Cluster-60288.359436,Cluster-60288.5938	6
gma-miR160b	31.4758	196.531	-2.6424	1.5e-34	6.96e-35	down	Cluster-60288.108377	1
gma-miR166m	53.9585	125.065	-1.2128	6.76e-10	1.7e-10	down	Cluster-60288.270083,Cluster-60288.388103,Cluster-60288.413632,Cluster-60288.416872	4
gma-miR169u	0	5.9555	-3.5742	0.01568	0.0022407	down	Cluster-60288.417964,Cluster-60288.44989	2
gma-miR169v	0	5.9555	-3.5742	0.01568	0.0022407	down	Cluster-60288.13461,Cluster-60288.14068,Cluster-60288.411647,Cluster-60288.414177,Cluster-60288.414178,Cluster-60288.417964,Cluster-60288.44989,Cluster-6763.0	8
gma-miR172b-5p	8.99308	23.822	-1.4054	0.0030112	0.00051112	down	Cluster-60288.125559,Cluster-60288.169853,Cluster-60288.169864,Cluster-60288.188461,Cluster-60288.201777,Cluster-60288.208305,Cluster-60288.220471,Cluster-60288.237796,Cluster-60288.282209,Cluster-60288.306254,Cluster-60288.310341,Cluster-60288.325277	12
mes-miR172c	4.49654	17.8665	-1.9904	0.0014695	0.00025728	down	Cluster-12111.0,Cluster-1961.0,Cluster-60288.158237,Cluster-60288.411414	4
mtr-miR156i-3p	0	5.9555	-3.5742	0.01568	0.0022407	down	--	0
mtr-miR172d-5p	0	5.9555	-3.5742	0.01568	0.0022407	down	--	0
mtr-miR2673a	0	5.9555	-3.5742	0.01568	0.0022407	down	Cluster-10230.2,Cluster-11797.0,Cluster-1193.0,Cluster-12518.1,Cluster-23212.0,Cluster-37627.0,Cluster-4009.1,Cluster-41124.2,Cluster-48847.0,Cluster-50704.0,Cluster-60288.102826,Cluster-60288.10417,Cluster-60288.11334,Cluster-60288.11441,Cluster-60288.11444,Cluster-60288.11524,Cluster-60288.116203,Cluster-60288.116838,Cluster-60288.117692,Cluster-60288.118225,Cluster-60288.11900,Cluster-60288.11…	252
novel_134	22.4827	125.065	-2.4758	2.78e-21	9.3e-22	down	--	0
novel_144	179.862	422.84	-1.2332	1.75e-30	7.39e-31	down	Cluster-60288.62354	1
novel_156	229.324	530.039	-1.2087	7.73e-37	3.8e-37	down	Cluster-60288.363850	1
novel_158	22.4827	95.288	-2.0835	4.75e-14	1.42e-14	down	--	0
novel_164	116.91	339.463	-1.5379	1.85e-32	8.13e-33	down	Cluster-60288.4998	1
novel_165	1551.31	3442.28	-1.1499	7.4e-215	9.9e-215	down	--	0
novel_174	0	113.154	-7.8221	5.31e-27	2.02e-27	down	--	0
novel_180	229.324	535.995	-1.2248	7.31e-38	3.65e-38	down	--	0
novel_182	89.9308	220.353	-1.2929	1.27e-17	4.02e-18	down	Cluster-34096.1,Cluster-60288.167973,Cluster-60288.199001,Cluster-60288.351900,Cluster-60288.413072,Cluster-60288.46817,Cluster-60288.48028,Cluster-60288.61529,Cluster-60288.9969	9
novel_205	143.889	434.751	-1.5952	6.05e-43	3.31e-43	down	--	0
novel_41	53.9585	184.62	-1.7746	1.21e-21	4.18e-22	down	Cluster-60288.419052	1
novel_52	589.047	4770.35	-3.0176	0	0	down	--	0
nta-miR156f	0	5.9555	-3.5742	0.01568	0.0022407	down	Cluster-1616.0,Cluster-60288.201647,Cluster-60288.229630,Cluster-60288.261720,Cluster-60288.350596,Cluster-60288.367871,Cluster-60288.418576,Cluster-60288.418577	8
osa-miR156f-3p	0	5.9555	-3.5742	0.01568	0.0022407	down	Cluster-60288.116562,Cluster-60288.132040,Cluster-60288.202690	3
osa-miR156l-5p	0	17.8665	-5.1592	6.06e-06	1.27e-06	down	Cluster-60288.350596,Cluster-60288.418576,Cluster-60288.418577	3
osa-miR160e-5p	4.49654	35.733	-2.9904	3.22e-08	7.64e-09	down	Cluster-60288.108377	1
osa-miR166b-5p	13.4896	29.7775	-1.1424	0.0038068	0.00063968	down	--	0
osa-miR166d-5p	368.716	821.859	-1.1564	4.75e-53	2.84e-53	down	--	0
osa-miR166g-3p	5818.52	12441	-1.0964	0	0	down	Cluster-60288.270083,Cluster-60288.388103,Cluster-60288.413632,Cluster-60288.416872,Cluster-60288.50608	5
osa-miR169r-5p	17.9862	41.6885	-1.2128	0.00036646	6.81e-05	down	Cluster-60288.347072,Cluster-60288.417964	2
osa-miR171g	0	5.9555	-3.5742	0.01568	0.0022407	down	--	0
osa-miR1863a	4.49654	17.8665	-1.9904	0.0014695	0.00025728	down	Cluster-60288.202034,Cluster-60288.415769	2
osa-miR393a	4.49654	23.822	-2.4054	4.64e-05	9.23e-06	down	Cluster-60288.382533	1
osa-miR398b	0	5.9555	-3.5742	0.01568	0.0022407	down	Cluster-60288.203350,Cluster-60288.229170	2
osa-miR444b.2	0	23.822	-5.5742	1.61e-07	3.76e-08	down	Cluster-60288.147432,Cluster-60288.288322,Cluster-60288.66428	3
osa-miR528-5p	22.4827	136.976	-2.607	2.75e-24	1e-24	down	Cluster-39031.0,Cluster-60288.170357,Cluster-60288.226173,Cluster-60288.231604,Cluster-60288.326416,Cluster-60288.333717,Cluster-60288.75982	7
ppe-miR1511-3p	22.4827	83.377	-1.8908	2.57e-11	7.16e-12	down	--	0
ppe-miR393a	4.49654	23.822	-2.4054	4.64e-05	9.23e-06	down	Cluster-60288.249395	1
ppt-miR167	4.49654	17.8665	-1.9904	0.0014695	0.00025728	down	--	0
ptc-miR160g	0	5.9555	-3.5742	0.01568	0.0022407	down	Cluster-60288.108377	1
ptc-miR169s	0	5.9555	-3.5742	0.01568	0.0022407	down	Cluster-60288.13461,Cluster-60288.14068,Cluster-60288.411647	3
ptc-miR172b-5p	0	5.9555	-3.5742	0.01568	0.0022407	down	Cluster-47923.1,Cluster-60288.282209,Cluster-60288.293335,Cluster-60288.304714,Cluster-60288.318389,Cluster-60288.414426,Cluster-60288.414427,Cluster-60288.414430,Cluster-60288.414432	9
rgl-miR5139	35.9723	113.154	-1.6533	7.76e-13	2.24e-13	down	Cluster-60288.106623,Cluster-60288.10740,Cluster-60288.10742,Cluster-60288.141042,Cluster-60288.215968,Cluster-60288.228456,Cluster-60288.238429,Cluster-60288.238925,Cluster-60288.272674,Cluster-60288.282474,Cluster-60288.373706	11
sbi-miR172f	0	5.9555	-3.5742	0.01568	0.0022407	down	Cluster-60288.158237,Cluster-60288.17374,Cluster-60288.18100,Cluster-60288.41979,Cluster-60288.94981	5
sof-miR159e	13.4896	35.733	-1.4054	0.00027978	5.29e-05	down	Cluster-50439.0,Cluster-60288.282458,Cluster-60288.302107,Cluster-60288.312120,Cluster-60288.312493,Cluster-60288.37402	6
stu-miR156f-3p	0	5.9555	-3.5742	0.01568	0.0022407	down	Cluster-60288.5504,Cluster-60288.5506,Cluster-60288.87094	3
tae-miR1127b-3p	0	5.9555	-3.5742	0.01568	0.0022407	down	Cluster-60288.247140	1
vvi-miR156e	0	5.9555	-3.5742	0.01568	0.0022407	down	Cluster-60288.146265,Cluster-60288.187452,Cluster-60288.187666,Cluster-60288.202485,Cluster-60288.243627,Cluster-60288.350596,Cluster-60288.357643,Cluster-60288.359357,Cluster-60288.418576,Cluster-60288.418577	10
vvi-miR172a	4.49654	23.822	-2.4054	4.64e-05	9.23e-06	down	Cluster-1961.0,Cluster-60288.158237,Cluster-60288.411414	3
vvi-miR172b	4.49654	23.822	-2.4054	4.64e-05	9.23e-06	down	Cluster-1961.0,Cluster-60288.158237	2
zma-miR156k-5p	4.49654	11.911	-1.4054	0.035932	0.0049651	down	Cluster-60288.229630,Cluster-60288.270863,Cluster-60288.350596,Cluster-60288.352040,Cluster-60288.40289,Cluster-60288.418576,Cluster-60288.418577,Cluster-60288.41867	8
zma-miR159c-5p	0	5.9555	-3.5742	0.01568	0.0022407	down	Cluster-60288.367998	1
zma-miR164c-3p	0	5.9555	-3.5742	0.01568	0.0022407	down	Cluster-60288.215117,Cluster-60288.215119,Cluster-60288.217353,Cluster-60288.240075,Cluster-60288.240078	5
aau-miR168	4312.18	1334.03	1.6926	1.07e-291	1.62e-291	up	--	0
aly-miR157d-3p	638.509	41.6885	3.937	7.1e-123	6.25e-123	up	Cluster-60288.228938,Cluster-60288.294862	2
aly-miR165a-3p	62.9516	17.8665	1.817	3.1e-06	6.63e-07	up	Cluster-60288.50608	1
ata-miR395b-3p	53.9585	5.9555	3.1796	4.37e-10	1.11e-10	up	Cluster-60288.12739,Cluster-60288.143065,Cluster-60288.236503,Cluster-60288.317243,Cluster-60288.318847,Cluster-60288.416794,Cluster-60288.85164	7
ath-miR157a-5p	903.805	53.5995	4.0757	2.57e-177	2.77e-177	up	Cluster-60288.253733,Cluster-60288.29567,Cluster-60288.29569,Cluster-60288.418576,Cluster-60288.418577	5
ath-miR157d	1636.74	35.733	5.5174	0	0	up	Cluster-60288.253733,Cluster-60288.278709,Cluster-60288.29567,Cluster-60288.29569,Cluster-60288.40289,Cluster-60288.418576,Cluster-60288.418577	7
ath-miR162a-3p	616.026	208.442	1.5633	4.9e-38	2.52e-38	up	Cluster-60288.148882,Cluster-60288.178669,Cluster-60288.224083	3
ath-miR165a-3p	62.9516	17.8665	1.817	3.1e-06	6.63e-07	up	--	0
ath-miR168a-3p	4267.22	1286.39	1.73	4.52e-299	7.2e-299	up	--	0
ath-miR168a-5p	6740.32	2239.27	1.5898	0	0	up	--	0
ath-miR172a	732.936	357.33	1.0364	1.17e-21	4.09e-22	up	Cluster-1961.0,Cluster-60288.152335,Cluster-60288.158237,Cluster-60288.173734,Cluster-60288.411414,Cluster-60288.94981	6
ath-miR172c	53.9585	17.8665	1.5946	0.0001044	2.02e-05	up	Cluster-1961.0,Cluster-60288.152335,Cluster-60288.158237,Cluster-60288.173734,Cluster-60288.17374,Cluster-60288.411414,Cluster-60288.94981	7
ath-miR319a	41017.4	11452.4	1.8406	0	0	up	Cluster-60288.149753,Cluster-60288.88138	2
ath-miR395a	89.9308	5.9555	3.9165	1.05e-18	3.41e-19	up	Cluster-17921.0,Cluster-60288.318847	2
ath-miR396a-3p	998.232	482.395	1.0492	1.34e-29	5.46e-30	up	Cluster-60288.12169	1
bdi-miR159a-3p	2504.57	1179.19	1.0868	7.47e-77	5.1e-77	up	Cluster-60288.149753,Cluster-60288.157114,Cluster-60288.282458,Cluster-60288.2924,Cluster-60288.302107,Cluster-60288.312120,Cluster-60288.312493,Cluster-60288.37402	8
csi-miR477b	31.4758	5.9555	2.4019	5.3e-05	1.04e-05	up	Cluster-60288.141602,Cluster-60288.146265,Cluster-60288.214059,Cluster-9273.0	4
gma-miR156g	49.462	0	6.6282	1.67e-12	4.77e-13	up	Cluster-60288.106150,Cluster-60288.11441,Cluster-60288.253733,Cluster-60288.292944,Cluster-60288.356484,Cluster-60288.418576,Cluster-60288.418577,Cluster-60288.421629,Cluster-60288.85248	9
gma-miR156r	1088.16	17.8665	5.9285	1.4e-243	2.04e-243	up	Cluster-60288.12146,Cluster-60288.183863,Cluster-60288.246077,Cluster-60288.40289,Cluster-60288.418525,Cluster-60288.418576,Cluster-60288.418577	7
gma-miR168b	6735.82	2239.27	1.5888	0	0	up	Cluster-60288.262861	1
gma-miR396a-3p	998.232	482.395	1.0492	1.34e-29	5.46e-30	up	Cluster-60288.11710,Cluster-60288.416477	2
gma-miR4995	8.99308	0	4.1688	0.0043313	0.00071347	up	Cluster-60288.421807	1
hbr-miR156	903.805	53.5995	4.0757	2.57e-177	2.77e-177	up	Cluster-60288.116343,Cluster-60288.119682,Cluster-60288.12146,Cluster-60288.169171,Cluster-60288.245881,Cluster-60288.253733,Cluster-60288.278709,Cluster-60288.29567,Cluster-60288.29569,Cluster-60288.375617,Cluster-60288.377632,Cluster-60288.40289,Cluster-60288.418525,Cluster-60288.418576,Cluster-60288.418577	15
mes-miR477a	2207.8	821.859	1.4256	2.11e-112	1.68e-112	up	Cluster-60288.146265,Cluster-60288.146710,Cluster-60288.187679,Cluster-60288.2000,Cluster-60288.214059,Cluster-60288.391565,Cluster-60288.412436,Cluster-60288.419553,Cluster-60288.60273,Cluster-66844.0	10
mes-miR477d	31.4758	5.9555	2.4019	5.3e-05	1.04e-05	up	Cluster-60288.141602,Cluster-60288.146265,Cluster-60288.187679,Cluster-60288.2000,Cluster-60288.214059,Cluster-60288.268733,Cluster-60288.310238,Cluster-60288.311040,Cluster-60288.60273,Cluster-66844.0,Cluster-9273.0	11
mtr-miR319a-3p	52960.3	23149	1.194	0	0	up	Cluster-60288.149753,Cluster-60288.201079,Cluster-60288.229985,Cluster-60288.312120,Cluster-60288.312493,Cluster-60288.37402,Cluster-60288.88138	7
mtr-miR319a-5p	143.889	59.555	1.2727	2.21e-07	5.04e-08	up	Cluster-60288.34701,Cluster-60288.407524	2
mtr-miR395a	53.9585	5.9555	3.1796	4.37e-10	1.11e-10	up	Cluster-60288.318847	1
mtr-miR395g	53.9585	5.9555	3.1796	4.37e-10	1.11e-10	up	Cluster-60288.12739,Cluster-60288.318847	2
novel_1	1353.46	452.618	1.5803	6.26e-83	4.46e-83	up	Cluster-60288.171882,Cluster-60288.180806,Cluster-60288.203350	3
novel_110	768.909	53.5995	3.8425	5.95e-145	5.68e-145	up	Cluster-60288.116517	1
novel_117	418.178	5.9555	6.1338	9.65e-95	7.17e-95	up	Cluster-60288.228938,Cluster-60288.25259,Cluster-60288.294862,Cluster-60288.416422	4
novel_118	301.268	148.887	1.0168	1.86e-09	4.51e-10	up	--	0
novel_128	125.903	41.6885	1.5946	3.08e-09	7.42e-10	up	Cluster-4053.0,Cluster-60288.110979,Cluster-60288.146018,Cluster-60288.169844,Cluster-60288.169845,Cluster-60288.183449,Cluster-60288.189243,Cluster-60288.212504,Cluster-60288.244343,Cluster-60288.290362,Cluster-60288.297485,Cluster-60288.315933,Cluster-60288.94972	13
novel_129	22.4827	0	5.4907	1.8e-06	3.9e-07	up	Cluster-60288.146018,Cluster-60288.146984,Cluster-60288.169844,Cluster-60288.169845,Cluster-60288.183449,Cluster-60288.183671,Cluster-60288.189243,Cluster-60288.209037,Cluster-60288.212504,Cluster-60288.271410,Cluster-60288.297485,Cluster-60288.315933	12
novel_130	40.4689	0	6.3387	1.43e-10	3.82e-11	up	Cluster-60288.336513,Cluster-60288.336519,Cluster-60288.94981	3
novel_145	490.123	101.243	2.2753	2.27e-53	1.38e-53	up	Cluster-60288.327795,Cluster-60288.349764	2
novel_146	62.9516	23.822	1.4019	0.00018027	3.46e-05	up	Cluster-60288.232537,Cluster-60288.232539,Cluster-60288.9637	3
novel_16	1510.84	232.264	2.7015	5.27e-200	6.78e-200	up	Cluster-60288.4469	1
novel_177	44.9654	11.911	1.9165	3.96e-05	8.13e-06	up	Cluster-60288.202747	1
novel_199	269.792	107.199	1.3316	1.38e-13	4.04e-14	up	Cluster-60288.415190,Cluster-60288.415551	2
novel_202	8633.36	1042.21	3.0503	0	0	up	Cluster-60288.199341	1
novel_217	867.832	375.196	1.2098	7.56e-34	3.37e-34	up	Cluster-60288.138108,Cluster-60288.213483,Cluster-60288.358706,Cluster-60288.416476	4
novel_28	8727.79	1667.54	2.3879	0	0	up	--	0
novel_31	4199.77	929.058	2.1765	0	0	up	--	0
novel_43	3795.08	881.414	2.1062	0	0	up	Cluster-60288.213368,Cluster-60288.267681,Cluster-60288.360997,Cluster-60288.360999,Cluster-60288.65667,Cluster-60288.86675	6
novel_5	1178.09	333.508	1.8207	7e-91	5.09e-91	up	Cluster-60288.203350	1
novel_6	126110	60513.8	1.0593	0	0	up	Cluster-60288.149753,Cluster-60288.282458,Cluster-60288.302107,Cluster-60288.312120,Cluster-60288.312493,Cluster-60288.34515,Cluster-60288.37402	7
novel_64	827.364	375.196	1.1409	4.81e-29	1.94e-29	up	--	0
nta-miR477a	2207.8	809.948	1.4467	2.54e-115	2.07e-115	up	Cluster-60288.146710,Cluster-60288.214059	2
osa-miR159c	310.261	148.887	1.0593	2.03e-10	5.35e-11	up	Cluster-52153.0,Cluster-60288.149753,Cluster-60288.2924,Cluster-60288.312120,Cluster-60288.312493,Cluster-60288.37402	6
osa-miR159d	296.772	136.976	1.1154	5.75e-11	1.55e-11	up	Cluster-60288.107045,Cluster-60288.149753,Cluster-60288.312120,Cluster-60288.312493,Cluster-60288.37402	5
osa-miR159e	296.772	136.976	1.1154	5.75e-11	1.55e-11	up	Cluster-60288.149753,Cluster-60288.157114,Cluster-60288.312120,Cluster-60288.312493,Cluster-60288.37402,Cluster-60288.88138	6
osa-miR160f-5p	13.4896	0	4.7538	0.00029483	5.51e-05	up	Cluster-60288.108377	1
osa-miR162b	49.462	17.8665	1.4691	0.00053846	9.84e-05	up	Cluster-60288.224083	1
osa-miR319a-3p.2-3p	53.9585	0	6.7538	1.9e-13	5.54e-14	up	Cluster-60288.242279,Cluster-60288.259333	2
osa-miR395b	53.9585	5.9555	3.1796	4.37e-10	1.11e-10	up	Cluster-60288.11930,Cluster-60288.281988,Cluster-60288.318847	3
osa-miR396a-3p	4060.38	1822.38	1.1558	2.71e-139	2.52e-139	up	Cluster-60288.12169,Cluster-60288.46817,Cluster-60288.48028,Cluster-60288.61529	4
pta-miR319	912.798	369.241	1.3057	9.4e-41	4.99e-41	up	Cluster-60288.149753,Cluster-60288.201079,Cluster-60288.229985,Cluster-60288.241021,Cluster-60288.241024,Cluster-60288.259333,Cluster-60288.270083,Cluster-60288.312120,Cluster-60288.312493,Cluster-60288.37402,Cluster-60288.88138	11
ptc-miR319e	1987.47	905.236	1.1346	1.15e-66	7.67e-67	up	Cluster-60288.149753,Cluster-60288.201079,Cluster-60288.229985,Cluster-60288.259333,Cluster-60288.312120,Cluster-60288.312493,Cluster-60288.37402,Cluster-60288.88138	8
ptc-miR396f	57002.7	19629.3	1.538	0	0	up	Cluster-2466.0,Cluster-60288.211162,Cluster-60288.329441,Cluster-60288.349294,Cluster-60288.46817,Cluster-60288.48028,Cluster-60288.61529	7
ptc-miR396g-5p	2972.21	1256.61	1.242	2.36e-117	1.97e-117	up	Cluster-2466.0,Cluster-60288.200518,Cluster-60288.200879,Cluster-60288.211162,Cluster-60288.349294,Cluster-60288.46817,Cluster-60288.48028,Cluster-60288.61529	8
sly-miR168a-3p	8.99308	0	4.1688	0.0043313	0.00071347	up	Cluster-60288.11396,Cluster-60288.321553	2
smo-miR396	701.46	273.953	1.3564	6.84e-34	3.09e-34	up	Cluster-60288.159243,Cluster-60288.279520,Cluster-60288.46817,Cluster-60288.48028,Cluster-60288.61529,Cluster-60288.6597	6
tae-miR395b	80.9377	5.9555	3.7645	1.57e-16	4.87e-17	up	Cluster-60288.11930,Cluster-60288.12739,Cluster-60288.318847	3
tcc-miR172d	8.99308	0	4.1688	0.0043313	0.00071347	up	Cluster-60288.152335,Cluster-60288.158237,Cluster-60288.17374,Cluster-60288.411414,Cluster-60288.94981	5
vvi-miR845c	8.99308	0	4.1688	0.0043313	0.00071347	up	Cluster-60288.121773,Cluster-60288.135204,Cluster-60288.225460,Cluster-60288.228456,Cluster-60288.231314,Cluster-60288.237608,Cluster-60288.272674,Cluster-60288.314017,Cluster-60288.325724,Cluster-60288.332095,Cluster-60288.373706	11
zma-miR162-3p	616.026	202.487	1.6052	1.06e-39	5.52e-40	up	Cluster-60288.148882,Cluster-60288.178669,Cluster-60288.224083	3
zma-miR168b-3p	13.4896	0	4.7538	0.00029483	5.51e-05	up	--	0
zma-miR396g-5p	903.805	434.751	1.0558	2.78e-27	1.07e-27	up	Cluster-60288.12869,Cluster-60288.98837	2

## Sheet: Table S5
Table S5 Annotation of miRNAs target genes in CC vs FC root tissues of Polygonatum odoratum
gene_id	CCR_readcount	FCR_readcount	log2FoldChange	pval	padj	up/down	Related miRNA	Gene description
Cluster-60288.98837	0	31.1331	#NAME?	0.001774	0.048899	down	zma-miR396g-5p	Chloroplastic group IIA intron splicing facilitator CRS1, chloroplastic OS=Oryza sativa subsp. japonica GN=Os08g0360100 PE=2 SV=1
Cluster-60288.12869	0	92.2599	#NAME?	9.94e-17	7.21e-14	down	zma-miR396g-5p	Cellulose synthase A catalytic subunit 7 [UDP-forming] OS=Arabidopsis thaliana GN=CESA7 PE=1 SV=1										1
Cluster-60288.240075	304.446	3009.5	-3.3053	3.04e-13	1.1e-10	down	zma-miR164c-3p	Dehydrin COR410 OS=Triticum aestivum GN=COR410 PE=2 SV=1
Cluster-60288.240078	318.511	3408.65	-3.4198	6.08e-14	2.56e-11	down	zma-miR164c-3p	Dehydrin COR410 OS=Triticum aestivum GN=COR410 PE=2 SV=1										2
Cluster-60288.215117	351.863	2753.05	-2.9679	3.09e-11	7.21e-09	down	zma-miR164c-3p	-//-
Cluster-60288.215119	260.13	2453.31	-3.2374	9.51e-10	1.57e-07	down	zma-miR164c-3p	-//-
Cluster-60288.217353	404.202	4158.49	-3.3629	1.18e-13	4.67e-11	down	zma-miR164c-3p	-//-
Cluster-60288.41867	0.990479	33.8243	-5.0938	0.00012788	0.0054138	down	zma-miR156k-5p	-//-										3
Cluster-60288.270863	16.053	0	Inf	4.85e-05	0.0023589	up	zma-miR156k-5p	-//-										4
Cluster-60288.352040	683.785	110.631	2.6278	1.33e-07	1.32e-05	up	zma-miR156k-5p	-//-										5
Cluster-60288.225460	24.6055	486.199	-4.3045	2.18e-14	1.01e-11	down	vvi-miR845c	Transcription factor AS1 OS=Arabidopsis thaliana GN=AS1 PE=1 SV=1										6
Cluster-60288.237608	3.68651	67.088	-4.1857	2.46e-08	2.89e-06	down	vvi-miR845c	Probable linoleate 9S-lipoxygenase 5 OS=Solanum tuberosum GN=LOX1.5 PE=2 SV=1										7
Cluster-60288.231314	7.06337	40.7277	-2.5276	0.00076698	0.024526	down	vvi-miR845c	Chlorophyll a-b binding protein CP26, chloroplastic OS=Arabidopsis thaliana GN=LHCB5 PE=1 SV=1
Cluster-60288.121773	5.2907	41.5732	-2.9741	0.00010896	0.0047136	down	vvi-miR845c	-//-
Cluster-60288.332095	2.74263	42.6393	-3.9585	5.47e-06	0.00035381	down	vvi-miR845c	-//-
Cluster-60288.314017	89.7588	10.8944	3.0425	9.29e-07	7.43e-05	up	vvi-miR845c	-//-
Cluster-60288.325724	19.6273	1.75598	3.4825	0.0016287	0.04563	up	vvi-miR845c	-//-
Cluster-60288.359357	41.9766	151.323	-1.85	0.00038445	0.013728	down	vvi-miR156e	UDP-glucuronate 4-epimerase 3 OS=Arabidopsis thaliana GN=GAE3 PE=2 SV=1
Cluster-60288.187666	34.1378	801.551	-4.5534	2.54e-06	0.00018009	down	vvi-miR156e	Probable xyloglucan endotransglucosylase/hydrolase protein 25 OS=Arabidopsis thaliana GN=XTH25 PE=2 SV=2
Cluster-60288.187452	2.74263	50.7927	-4.211	4.43e-07	3.85e-05	down	vvi-miR156e	-//-
Cluster-60288.202485	41.5114	201.719	-2.2808	0.00012762	0.0054046	down	vvi-miR156e	-//-
Cluster-60288.357643	0	13.6369	#NAME?	0.00032367	0.01187	down	vvi-miR156e	-//-
Cluster-60288.243627	296.853	38.6346	2.9418	5.62e-09	7.72e-07	up	vvi-miR156e	-//-
Cluster-60288.247140	20.7272	2.04101	3.3442	0.0016883	0.046961	up	tae-miR1127b-3p	NAC domain-containing protein 48 OS=Oryza sativa subsp. japonica GN=NAC48 PE=2 SV=1
Cluster-60288.5504	0	32.0082	#NAME?	4.45e-08	4.93e-06	down	stu-miR156f-3p	Citrate-binding protein OS=Hevea brasiliensis GN=CBP PE=1 SV=1
Cluster-60288.5506	0	44.9275	#NAME?	1.81e-10	3.57e-08	down	stu-miR156f-3p	Citrate-binding protein OS=Hevea brasiliensis GN=CBP PE=1 SV=1
Cluster-60288.87094	395.709	0.867835	8.8328	3.21e-08	3.69e-06	up	stu-miR156f-3p	-//-
Cluster-50439.0	0	25.8709	#NAME?	6.97e-07	5.79e-05	down	sof-miR159e	-//-
Cluster-60288.6597	2.72896	29.1799	-3.4186	0.00032945	0.012047	down	smo-miR396	U-box domain-containing protein 15 OS=Arabidopsis thaliana GN=PUB15 PE=2 SV=2
Cluster-60288.159243	11.0443	65.149	-2.5604	5.98e-05	0.0028271	down	smo-miR396	Bifunctional protein PutA OS=Rhizobium meliloti GN=putA PE=3 SV=1
Cluster-60288.279520	10.4088	0	Inf	0.0013106	0.038193	up	smo-miR396	ADP-ribosylation factor-like protein 5 OS=Dictyostelium discoideum GN=arl5 PE=3 SV=1
Cluster-60288.11396	2.55083	23.2167	-3.1861	0.001509	0.042867	down	sly-miR168a-3p	Probable LRR receptor-like serine/threonine-protein kinase At5g48740 OS=Arabidopsis thaliana GN=At5g48740 PE=2 SV=1
Cluster-60288.321553	107.159	32.3577	1.7276	0.0013635	0.039409	up	sly-miR168a-3p	-//-
Cluster-60288.18100	25.8853	130.974	-2.3391	4.04e-05	0.00202	down	sbi-miR172f	Serine/threonine-protein kinase ULK4 OS=Pongo abelii GN=ULK4 PE=2 SV=1
Cluster-60288.41979	14.1078	69.1179	-2.2926	0.00021453	0.0083724	down	sbi-miR172f	Polyadenylate-binding protein 2 OS=Arabidopsis thaliana GN=PAB2 PE=1 SV=1
Cluster-60288.141042	0.373999	17.507	-5.5488	0.00023904	0.0091828	down	rgl-miR5139	F-box/kelch-repeat protein SKIP25 OS=Arabidopsis thaliana GN=SKIP25 PE=1 SV=1
Cluster-60288.215968	157.841	32.7	2.2711	1.35e-05	0.0007758	up	rgl-miR5139	Myb-related protein 305 OS=Antirrhinum majus GN=MYB305 PE=2 SV=1
Cluster-60288.238429	2710.95	560.91	2.273	1.61e-06	0.00012045	up	rgl-miR5139	Cationic amino acid transporter 3, mitochondrial OS=Arabidopsis thaliana GN=CAT3 PE=2 SV=1
Cluster-60288.238925	773.533	158.461	2.2873	3.39e-07	3.03e-05	up	rgl-miR5139	Cationic amino acid transporter 3, mitochondrial OS=Arabidopsis thaliana GN=CAT3 PE=2 SV=1
Cluster-60288.282474	66.0903	18.0101	1.8756	0.0016444	0.045973	up	rgl-miR5139	-//-
Cluster-60288.200518	235.609	32.7049	2.8488	7.3e-05	0.0033432	up	ptc-miR396g-5p	Bifunctional epoxide hydrolase 2 OS=Sus scrofa GN=EPHX2 PE=2 SV=1
Cluster-60288.200879	907.117	234.922	1.9491	5.98e-06	0.00038257	up	ptc-miR396g-5p	Bifunctional epoxide hydrolase 2 OS=Sus scrofa GN=EPHX2 PE=2 SV=1
Cluster-2466.0	0	13.3691	#NAME?	0.00045945	0.015987	down	ptc-miR396f,ptc-miR396g-5p	-//-
Cluster-60288.211162	8678.33	1511.21	2.5217	8.47e-09	1.11e-06	up	ptc-miR396f,ptc-miR396g-5p	Ribosome-inactivating protein charybdin OS=Drimia maritima PE=1 SV=1
Cluster-60288.349294	18613.6	2927.89	2.6684	1.16e-09	1.87e-07	up	ptc-miR396f,ptc-miR396g-5p	Ribosome-inactivating protein charybdin OS=Drimia maritima PE=1 SV=1
Cluster-60288.329441	4.6975	79.7869	-4.0862	1.34e-08	1.68e-06	down	ptc-miR396f	Protein YABBY 2 OS=Oryza sativa subsp. japonica GN=YAB2 PE=2 SV=1
Cluster-60288.293335	4.18795	106.768	-4.6721	1.71e-11	4.2e-09	down	ptc-miR172b-5p	Pectinesterase 1 OS=Arabidopsis thaliana GN=PME1 PE=1 SV=1
Cluster-60288.304714	6.77578	67.9685	-3.3264	1.51e-06	0.00011347	down	ptc-miR172b-5p	Pectinesterase 1 OS=Arabidopsis thaliana GN=PME1 PE=1 SV=1
Cluster-60288.318389	15.3749	298.431	-4.2787	1.6e-12	4.99e-10	down	ptc-miR172b-5p	Pectinesterase 1 OS=Arabidopsis thaliana GN=PME1 PE=1 SV=1
Cluster-47923.1	8.38274	80.4154	-3.262	7.17e-07	5.94e-05	down	ptc-miR172b-5p	Cadmium/zinc-transporting ATPase HMA2 OS=Arabidopsis thaliana GN=HMA2 PE=2 SV=1
Cluster-60288.414426	0.761676	19.7376	-4.6956	0.00023063	0.0089179	down	ptc-miR172b-5p	Cadmium/zinc-transporting ATPase HMA2 OS=Arabidopsis thaliana GN=HMA2 PE=2 SV=1
Cluster-60288.414427	0.660319	72.9295	-6.7872	1.5e-12	4.7e-10	down	ptc-miR172b-5p	Cadmium/zinc-transporting ATPase HMA2 OS=Arabidopsis thaliana GN=HMA2 PE=2 SV=1
Cluster-60288.414430	4.60579	211.358	-5.5201	4.4e-18	4.1e-15	down	ptc-miR172b-5p	Cadmium/zinc-transporting ATPase HMA2 OS=Arabidopsis thaliana GN=HMA2 PE=2 SV=1
Cluster-60288.414432	0	23.2775	#NAME?	2.45e-06	0.00017405	down	ptc-miR172b-5p	Cadmium/zinc-transporting ATPase HMA2 OS=Arabidopsis thaliana GN=HMA2 PE=2 SV=1
Cluster-60288.241021	857.539	56.0009	3.9367	4.71e-11	1.05e-08	up	pta-miR319	L-type lectin-domain containing receptor kinase V.9 OS=Arabidopsis thaliana GN=LECRK59 PE=2 SV=1
Cluster-60288.241024	426.477	27.4002	3.9602	2.33e-10	4.49e-08	up	pta-miR319	L-type lectin-domain containing receptor kinase IV.1 OS=Arabidopsis thaliana GN=LECRK41 PE=2 SV=1
Cluster-60288.249395	163.381	20.0917	3.0236	2.39e-08	2.82e-06	up	ppe-miR393a	Transcription factor MYB108 OS=Arabidopsis thaliana GN=MYB108 PE=1 SV=1
Cluster-60288.333717	26.3906	104.233	-1.9817	0.00032757	0.011989	down	osa-miR528-5p	Golgin subfamily A member 3 OS=Homo sapiens GN=GOLGA3 PE=1 SV=2
Cluster-60288.75982	72.5496	393.346	-2.4388	4.59e-06	0.00030321	down	osa-miR528-5p	Amino acid permease 3 OS=Arabidopsis thaliana GN=AAP3 PE=1 SV=2
Cluster-60288.170357	206.969	691.525	-1.7404	6.81e-05	0.003154	down	osa-miR528-5p	-//-
Cluster-60288.326416	67.4796	16.9774	1.9908	0.00079408	0.025216	up	osa-miR528-5p	WEB family protein At4g27595, chloroplastic OS=Arabidopsis thaliana GN=At4g27595 PE=2 SV=1
Cluster-60288.231604	379.471	35.2067	3.4301	3.21e-12	9.19e-10	up	osa-miR528-5p	Peroxidase 5 OS=Vitis vinifera GN=GSVIVT00037159001 PE=1 SV=2
Cluster-39031.0	37.365	0	Inf	0.00016358	0.0066771	up	osa-miR528-5p	L-ascorbate oxidase OS=Cucumis sativus PE=1 SV=1
Cluster-60288.226173	1229.46	230.641	2.4143	0.0012489	0.036739	up	osa-miR528-5p	Blue copper protein OS=Pisum sativum PE=2 SV=1
Cluster-60288.66428	143.872	507.045	-1.8173	3.74e-05	0.0018856	down	osa-miR444b.2	Structural maintenance of chromosomes protein 4 OS=Arabidopsis thaliana GN=SMC4 PE=1 SV=1
Cluster-60288.288322	9.14012	87.0164	-3.251	0.0013496	0.039113	down	osa-miR444b.2	Fatty acid amide hydrolase OS=Arabidopsis thaliana GN=FAAH PE=1 SV=1
Cluster-60288.147432	259.763	95.1454	1.449	0.0016331	0.045738	up	osa-miR444b.2	-//-
Cluster-60288.229170	47.4191	150.177	-1.6631	0.00095349	0.029421	down	osa-miR398b	E3 ubiquitin-protein ligase RNF5 OS=Homo sapiens GN=RNF5 PE=1 SV=1
Cluster-60288.11930	0	122.712	#NAME?	6.97e-19	7.38e-16	down	osa-miR395b,tae-miR395b	Subtilisin-like protease SBT1.7 OS=Arabidopsis thaliana GN=SBT1.7 PE=1 SV=1
Cluster-60288.281988	95.3011	0	Inf	1.08e-07	1.09e-05	up	osa-miR395b	Enoyl-CoA hydratase 2, peroxisomal OS=Arabidopsis thaliana GN=ECH2 PE=1 SV=1
Cluster-60288.259333	11.7089	55.8546	-2.2541	0.0008333	0.026275	down	osa-miR319a-3p.2-3p,pta-miR319,ptc-miR319e	Transcription factor TCP2 OS=Arabidopsis thaliana GN=TCP2 PE=2 SV=1
Cluster-60288.242279	88.7796	11.4116	2.9597	6.4e-05	0.0029912	up	osa-miR319a-3p.2-3p	Chaperone protein ClpD, chloroplastic OS=Arabidopsis thaliana GN=CLPD PE=1 SV=1
Cluster-60288.415769	0.990479	38.4903	-5.2802	4.07e-07	3.58e-05	down	osa-miR1863a	Protein ECERIFERUM 3 OS=Arabidopsis thaliana GN=CER3 PE=1 SV=1
Cluster-60288.202034	17.3667	0	Inf	7.86e-05	0.0035584	up	osa-miR1863a	-//-
Cluster-60288.347072	33.4965	121.524	-1.8592	0.00051107	0.017468	down	osa-miR169r-5p	Uncharacterized protein slp1 OS=Schizosaccharomyces pombe (strain 972 / ATCC 24843) GN=SPBC3E7.09 PE=3 SV=1
Cluster-60288.107045	11.1295	345.366	-4.9557	9.15e-19	9.48e-16	down	osa-miR159d	-//-
Cluster-52153.0	0	10.7549	#NAME?	0.0017674	0.048767	down	osa-miR159c	-//-
Cluster-60288.202690	14.3804	61.4144	-2.0945	0.0011617	0.034659	down	osa-miR156f-3p	-//-
Cluster-60288.229630	347.255	115.138	1.5926	0.00044443	0.015534	up	nta-miR156f,zma-miR156k-5p	Calcium-transporting ATPase 1, endoplasmic reticulum-type OS=Arabidopsis thaliana GN=ECA1 PE=1 SV=2
Cluster-1616.0	0	29.9976	#NAME?	1.1e-07	1.11e-05	down	nta-miR156f	10-deacetylbaccatin III 10-O-acetyltransferase OS=Taxus cuspidata PE=1 SV=1
Cluster-60288.201647	45.5205	2.89976	3.9725	3.09e-06	0.00021446	up	nta-miR156f	Alpha-glucosidase 2 OS=Bacillus thermoamyloliquefaciens PE=3 SV=1
Cluster-60288.367871	15.1557	0	Inf	6.88e-05	0.0031826	up	nta-miR156f	-//-
Cluster-60288.34515	4.36734	48.3296	-3.4681	9.98e-06	0.00059808	down	novel_6	-//-
Cluster-60288.213368	293.929	66.0584	2.1537	6.74e-06	0.00042609	up	novel_43	Probable plastid-lipid-associated protein 3, chloroplastic OS=Oryza sativa subsp. japonica GN=PAP3 PE=3 SV=1
Cluster-60288.267681	250.989	48.2288	2.3797	1.27e-06	9.72e-05	up	novel_43	-//-
Cluster-60288.360997	91.2847	23.2811	1.9712	0.00063866	0.021018	up	novel_43	-//-
Cluster-60288.360999	24.1193	2.74804	3.1337	0.0011546	0.034481	up	novel_43	-//-
Cluster-60288.65667	21.3999	1.47851	3.8554	0.00046508	0.016145	up	novel_43	-//-
Cluster-60288.86675	43.3631	3.95779	3.4537	0.00078479	0.024981	up	novel_43	-//-
Cluster-60288.419052	0	29.6135	#NAME?	1.29e-07	1.28e-05	down	novel_41	ABC transporter B family member 11 OS=Arabidopsis thaliana GN=ABCB11 PE=2 SV=1
Cluster-60288.416476	0.990479	20.0973	-4.3427	0.00046262	0.016075	down	novel_217	Uncharacterized protein At1g65710 OS=Arabidopsis thaliana GN=At1g65710 PE=2 SV=1
Cluster-60288.358706	2.31112	63.1916	-4.7731	5.86e-09	8.02e-07	down	novel_217	Organic cation/carnitine transporter 4 OS=Arabidopsis thaliana GN=OCT4 PE=2 SV=1
Cluster-60288.138108	31.0773	105.348	-1.7612	0.0010275	0.031286	down	novel_217	Heme oxygenase 1, chloroplastic OS=Arabidopsis thaliana GN=HO1 PE=1 SV=2
Cluster-60288.213483	109.561	33.9125	1.6918	0.00094713	0.029256	up	novel_217	Aspartokinase 1, chloroplastic OS=Arabidopsis thaliana GN=AK1 PE=1 SV=1
Cluster-60288.199341	14.2324	122.51	-3.1057	9.75e-06	0.00058578	down	novel_202	F-box protein At5g07610 OS=Arabidopsis thaliana GN=At5g07610 PE=2 SV=1
Cluster-60288.415190	0	63.9484	#NAME?	2.52e-13	9.3e-11	down	novel_199	Patellin-4 OS=Arabidopsis thaliana GN=PATL4 PE=1 SV=2
Cluster-60288.415551	0	17.1793	#NAME?	4.83e-05	0.0023502	down	novel_199	Patellin-4 OS=Arabidopsis thaliana GN=PATL4 PE=1 SV=2
Cluster-60288.46817	43.4723	2.74049	3.9876	1.06e-05	0.00062949	up	novel_182,osa-miR396a-3p,ptc-miR396f,ptc-miR396g-5p,smo-miR396	-//-
Cluster-60288.48028	126.423	7.16694	4.1408	2.97e-11	6.96e-09	up	novel_182,osa-miR396a-3p,ptc-miR396f,ptc-miR396g-5p,smo-miR396	-//-
Cluster-60288.61529	127.578	12.6555	3.3336	0.00048783	0.016807	up	novel_182,osa-miR396a-3p,ptc-miR396f,ptc-miR396g-5p,smo-miR396	-//-
Cluster-60288.167973	17.3696	66.7116	-1.9414	0.0012928	0.037759	down	novel_182	Ultraviolet-B receptor UVR8 OS=Arabidopsis thaliana GN=UVR8 PE=1 SV=1
Cluster-60288.413072	1.98096	147.396	-6.2174	1.28e-11	3.24e-09	down	novel_182	UDP-N-acetylmuramoyl-L-alanyl-D-glutamate--2,6-diaminopimelate ligase OS=Bacillus licheniformis (strain ATCC 14580 / DSM 13 / JCM 2505 / NBRC 12200 / NCIMB 9375 / NRRL NRS-1264 / Gibson 46) GN=murE PE=3 SV=1
Cluster-60288.9969	0	42.0301	#NAME?	7.55e-10	1.27e-07	down	novel_182	Putative germin-like protein 9-2 OS=Oryza sativa subsp. japonica GN=Os09g0568600 PE=3 SV=1
Cluster-34096.1	1.32064	51.8133	-5.294	9.98e-09	1.29e-06	down	novel_182	GDSL esterase/lipase 7 OS=Arabidopsis thaliana GN=GLIP7 PE=2 SV=1
Cluster-60288.199001	44.6985	2.82875	3.982	3.6e-06	0.00024524	up	novel_182	Early nodulin-like protein 1 OS=Arabidopsis thaliana GN=At2g25060 PE=1 SV=2
Cluster-60288.351900	99.9558	0	Inf	0.00047345	0.016394	up	novel_182	-//-
Cluster-60288.202747	105.205	1.54296	6.0914	9.42e-15	4.71e-12	up	novel_177	-//-
Cluster-60288.4998	1.50967	148.751	-6.6225	2.46e-18	2.39e-15	down	novel_164	UPF0481 protein At3g47200 OS=Arabidopsis thaliana GN=At3g47200 PE=2 SV=1
Cluster-60288.4469	17.3162	0	Inf	6.25e-05	0.0029315	up	novel_16	Protein TAR1 OS=Kluyveromyces lactis (strain ATCC 8585 / CBS 2359 / DSM 70799 / NBRC 1267 / NRRL Y-1140 / WM37) GN=TAR1-A PE=4 SV=2
Cluster-60288.363850	65.5422	0	Inf	2.14e-14	9.94e-12	up	novel_156	-//-
Cluster-60288.9637	0	11.5812	#NAME?	0.0011648	0.034739	down	novel_146	Serine carboxypeptidase-like 34 OS=Arabidopsis thaliana GN=SCPL34 PE=2 SV=2
Cluster-60288.232537	105.753	18.108	2.546	1.02e-05	0.0006073	up	novel_146	Serine carboxypeptidase-like 40 OS=Arabidopsis thaliana GN=SCPL40 PE=2 SV=2
Cluster-60288.232539	188.295	38.1993	2.3014	4.13e-06	0.00027718	up	novel_146	Serine carboxypeptidase-like 40 OS=Arabidopsis thaliana GN=SCPL40 PE=2 SV=2
Cluster-60288.327795	0.747999	22.0145	-4.8793	8.85e-05	0.0039453	down	novel_145	F-box/kelch-repeat protein At3g61590 OS=Arabidopsis thaliana GN=At3g61590 PE=1 SV=1
Cluster-60288.349764	14.1584	0	Inf	0.00012656	0.0053657	up	novel_145	-//-
Cluster-60288.62354	15.1762	0	Inf	6.84e-05	0.0031667	up	novel_144	AT-hook motif nuclear-localized protein 23 OS=Arabidopsis thaliana GN=AHL23 PE=1 SV=1
Cluster-60288.336513	41.1572	5.19694	2.9854	0.00014805	0.0061381	up	novel_130	-//-
Cluster-60288.336519	43.2572	7.46724	2.5343	0.0013403	0.038897	up	novel_130	-//-
Cluster-60288.146984	1.13568	21.2674	-4.227	0.00032764	0.011989	down	novel_129	Amino acid transporter ANTL1 OS=Arabidopsis thaliana GN=At2g42005 PE=2 SV=1
Cluster-60288.271410	478.413	127.909	1.9031	0.00012403	0.0052797	up	novel_129	Ras-related protein RABB1c OS=Arabidopsis thaliana GN=RABB1C PE=1 SV=1
Cluster-60288.183671	1889.05	35.0823	5.7508	5.89e-09	8.04e-07	up	novel_129	-//-
Cluster-60288.209037	332.704	40.0972	3.0527	6.86e-10	1.17e-07	up	novel_129	-//-
Cluster-60288.169844	3.41387	26.1108	-2.9352	0.0014874	0.042363	down	novel_128,novel_129	F-box protein GID2 OS=Arabidopsis thaliana GN=GID2 PE=1 SV=1
Cluster-60288.169845	128.507	450.842	-1.8108	7.31e-05	0.0033495	down	novel_128,novel_129	F-box protein GID2 OS=Arabidopsis thaliana GN=GID2 PE=1 SV=1
Cluster-60288.146018	1.75215	48.0574	-4.7776	9.58e-08	9.81e-06	down	novel_128,novel_129	Bifunctional cis-abienol synthase, chloroplastic OS=Abies balsamea GN=CAS PE=1 SV=1
Cluster-60288.315933	3.77011	32.0164	-3.0861	0.00047405	0.016411	down	novel_128,novel_129	Bifunctional cis-abienol synthase, chloroplastic OS=Abies balsamea GN=CAS PE=1 SV=1
Cluster-60288.189243	47.1565	198.705	-2.0751	5.25e-05	0.0025244	down	novel_128,novel_129	-//-
Cluster-60288.212504	1320.18	391.415	1.754	3.43e-05	0.0017504	up	novel_128,novel_129	Enoyl-CoA delta isomerase 2, peroxisomal OS=Arabidopsis thaliana GN=ECI2 PE=1 SV=1
Cluster-60288.183449	16.8038	0.562497	4.9008	0.00040029	0.014208	up	novel_128,novel_129	-//-
Cluster-60288.297485	15.4667	0	Inf	7.1e-05	0.0032673	up	novel_128,novel_129	-//-
Cluster-60288.110979	11.7925	172.05	-3.8669	1.36e-09	2.15e-07	down	novel_128	WAT1-related protein At5g07050 OS=Arabidopsis thaliana GN=At5g07050 PE=2 SV=1
Cluster-4053.0	0	21.6387	#NAME?	6.36e-06	0.00040442	down	novel_128	-//-
Cluster-60288.244343	70.7812	245.851	-1.7963	0.00017447	0.0070499	down	novel_128	-//-
Cluster-60288.290362	46.33	1.83203	4.6604	2.39e-05	0.0012834	up	novel_128	-//-
Cluster-60288.94972	33.6377	2.59847	3.6943	4.19e-05	0.0020824	up	novel_128	-//-
Cluster-60288.25259	6.09341	41.0118	-2.7507	0.00078907	0.025091	down	novel_117	Seed linoleate 9S-lipoxygenase OS=Glycine max GN=LOX1.4 PE=1 SV=1
Cluster-60288.416422	20.9094	221.698	-3.4064	2.5e-09	3.73e-07	down	novel_117	Probable linoleate 9S-lipoxygenase 5 OS=Solanum tuberosum GN=LOX1.5 PE=2 SV=1
Cluster-60288.116517	36.5638	3.51448	3.379	6.31e-05	0.002954	up	novel_110	-//-
Cluster-60288.203350	3.95915	28.4648	-2.8459	0.0012389	0.036505	down	novel_1,novel_5,osa-miR398b	-//-
Cluster-60288.171882	126.881	26.8417	2.2409	0.00083361	0.026282	up	novel_1	Pentatricopeptide repeat-containing protein MRL1, chloroplastic OS=Arabidopsis thaliana GN=MRL1 PE=2 SV=2
Cluster-60288.180806	59.9545	4.87785	3.6195	9.57e-05	0.0042184	up	novel_1	Cyclin-dependent kinase C-1 OS=Oryza sativa subsp. japonica GN=CDKC-1 PE=2 SV=1
Cluster-60288.34701	0	27.6138	#NAME?	2.75e-07	2.51e-05	down	mtr-miR319a-5p	BTB/POZ domain-containing protein NPY2 OS=Arabidopsis thaliana GN=NPY2 PE=2 SV=1
Cluster-60288.407524	1.98096	28.9324	-3.8684	0.0001451	0.0060332	down	mtr-miR319a-5p	BTB/POZ domain-containing protein NPY2 OS=Arabidopsis thaliana GN=NPY2 PE=2 SV=1
Cluster-60288.201079	760.692	259.152	1.5535	0.00034794	0.012619	up	mtr-miR319a-3p,pta-miR319,ptc-miR319e	1-deoxy-D-xylulose 5-phosphate reductoisomerase, chloroplastic OS=Oryza sativa subsp. japonica GN=DXR PE=2 SV=2
Cluster-60288.229985	42.23	8.32789	2.3422	0.0009648	0.029703	up	mtr-miR319a-3p,pta-miR319,ptc-miR319e	1-deoxy-D-xylulose 5-phosphate reductoisomerase, chloroplastic OS=Oryza sativa subsp. japonica GN=DXR PE=2 SV=2
Cluster-60288.135204	0	92.3526	#NAME?	4.88e-08	5.36e-06	down	mtr-miR2673a,vvi-miR845c	-//-
Cluster-60288.13459	0.33016	16.2739	-5.6232	0.00040978	0.01449	down	mtr-miR2673a	Xylulose 5-phosphate/phosphate translocator, chloroplastic OS=Arabidopsis thaliana GN=XPT PE=2 SV=1
Cluster-60288.144226	9.27594	49.7631	-2.4235	0.00059841	0.019916	down	mtr-miR2673a	Xylulose 5-phosphate/phosphate translocator, chloroplastic OS=Arabidopsis thaliana GN=XPT PE=2 SV=1
Cluster-60288.144227	11.9555	139.109	-3.5405	1.59e-09	2.49e-07	down	mtr-miR2673a	Xylulose 5-phosphate/phosphate translocator, chloroplastic OS=Arabidopsis thaliana GN=XPT PE=2 SV=1
Cluster-60288.144606	0.373999	45.2829	-6.9198	1.68e-09	2.62e-07	down	mtr-miR2673a	Xylulose 5-phosphate/phosphate translocator, chloroplastic OS=Arabidopsis thaliana GN=XPT PE=2 SV=1
Cluster-60288.151946	0.33016	20.745	-5.9735	4.84e-05	0.0023533	down	mtr-miR2673a	Xylulose 5-phosphate/phosphate translocator, chloroplastic OS=Arabidopsis thaliana GN=XPT PE=2 SV=1
Cluster-60288.165133	17.5682	158.695	-3.1752	1.14e-08	1.45e-06	down	mtr-miR2673a	Uncharacterized protein At4g14100 OS=Arabidopsis thaliana GN=At4g14100 PE=2 SV=1
Cluster-60288.265167	0	11.1298	#NAME?	0.0013597	0.039325	down	mtr-miR2673a	Uncharacterized protein At4g14100 OS=Arabidopsis thaliana GN=At4g14100 PE=2 SV=1
Cluster-60288.145393	663.307	1639.28	-1.3053	0.0016595	0.046314	down	mtr-miR2673a	Uncharacterized protein At1g04910 OS=Arabidopsis thaliana GN=At1g04910 PE=2 SV=1
Cluster-60288.202879	970.013	3460.95	-1.8351	1.29e-05	0.00074923	down	mtr-miR2673a	Uncharacterized protein At1g04910 OS=Arabidopsis thaliana GN=At1g04910 PE=2 SV=1
Cluster-60288.305859	98.2059	316.902	-1.6902	0.00021551	0.0084027	down	mtr-miR2673a	Uncharacterized protein At1g04910 OS=Arabidopsis thaliana GN=At1g04910 PE=2 SV=1
Cluster-60288.330394	0.761676	56.9357	-6.224	1.48e-10	2.97e-08	down	mtr-miR2673a	Uncharacterized GPI-anchored protein At1g61900 OS=Arabidopsis thaliana GN=At1g61900 PE=1 SV=1
Cluster-60288.95136	43.3698	142.077	-1.7119	0.00078528	0.024993	down	mtr-miR2673a	Uncharacterized GPI-anchored protein At1g61900 OS=Arabidopsis thaliana GN=At1g61900 PE=1 SV=1
Cluster-60288.9610	0	15.5561	#NAME?	0.0017071	0.047384	down	mtr-miR2673a	Tubulin beta chain OS=Trichuris trichiura PE=3 SV=1
Cluster-60288.53570	1.03432	31.2255	-4.916	6.01e-06	0.00038464	down	mtr-miR2673a	Transcription factor TCP15 OS=Arabidopsis thaliana GN=TCP15 PE=2 SV=1
Cluster-41124.2	6.77298	38.7018	-2.5145	0.0012735	0.037332	down	mtr-miR2673a	Transcription factor RAX2 OS=Arabidopsis thaliana GN=RAX2 PE=1 SV=1
Cluster-10230.2	0	14.2958	#NAME?	0.00022896	0.0088638	down	mtr-miR2673a	Transcription factor MYB44 OS=Arabidopsis thaliana GN=MYB44 PE=2 SV=1
Cluster-60288.11999	0.660319	161.237	-7.9318	1.96e-09	2.99e-07	down	mtr-miR2673a	Transcription factor bHLH94 OS=Arabidopsis thaliana GN=BHLH94 PE=2 SV=2
Cluster-60288.345593	49.5812	268.171	-2.4353	9.39e-07	7.5e-05	down	mtr-miR2673a	Transcription factor bHLH62 OS=Arabidopsis thaliana GN=BHLH62 PE=2 SV=1
Cluster-60288.332728	8.72382	42.1939	-2.274	0.0016832	0.046837	down	mtr-miR2673a	Subtilisin-like protease SBT1.6 OS=Arabidopsis thaliana GN=SBT1.6 PE=2 SV=1
Cluster-50704.0	7.74294	48.8202	-2.6565	0.0002605	0.0098787	down	mtr-miR2673a	Sterol 3-beta-glucosyltransferase UGT80A2 OS=Arabidopsis thaliana GN=UGT80A2 PE=1 SV=1
Cluster-60288.206771	38.721	329.894	-3.0908	3.72e-10	6.8e-08	down	mtr-miR2673a	Squalene monooxygenase OS=Panax ginseng PE=2 SV=1
Cluster-60288.255590	25.4685	1082.96	-5.4101	3.65e-25	1.08e-21	down	mtr-miR2673a	Squalene monooxygenase OS=Panax ginseng PE=2 SV=1
Cluster-60288.255593	52.9619	292.504	-2.4654	3.48e-07	3.1e-05	down	mtr-miR2673a	Squalene epoxidase 1 OS=Arabidopsis thaliana GN=SQE1 PE=1 SV=1
Cluster-60288.357816	50.7005	581.819	-3.5205	4.42e-13	1.54e-10	down	mtr-miR2673a	Scopoletin glucosyltransferase OS=Nicotiana tabacum GN=TOGT1 PE=1 SV=1
Cluster-60288.191296	61.5231	284.213	-2.2078	4.81e-06	0.00031604	down	mtr-miR2673a	Scarecrow-like protein 8 OS=Arabidopsis thaliana GN=SCL8 PE=2 SV=1
Cluster-60288.252446	56.9146	197.167	-1.7926	0.00039246	0.013971	down	mtr-miR2673a	Scarecrow-like protein 8 OS=Arabidopsis thaliana GN=SCL8 PE=2 SV=1
Cluster-60288.39502	5.46882	48.7361	-3.1557	2.45e-05	0.0013121	down	mtr-miR2673a	Receptor-like protein kinase HERK 1 OS=Arabidopsis thaliana GN=HERK1 PE=1 SV=1
Cluster-60288.411574	0	47.3807	#NAME?	4.54e-07	3.94e-05	down	mtr-miR2673a	Putative lipid-binding protein At4g00165 OS=Arabidopsis thaliana GN=At4g00165 PE=2 SV=1
Cluster-60288.81313	5.72779	359.184	-5.9706	3.72e-09	5.33e-07	down	mtr-miR2673a	Putative lipid-binding protein At4g00165 OS=Arabidopsis thaliana GN=At4g00165 PE=2 SV=1
Cluster-60288.284972	0.990479	31.7967	-5.0046	4.6e-06	0.00030355	down	mtr-miR2673a	Putative kinase-like protein TMKL1 OS=Arabidopsis thaliana GN=TMKL1 PE=1 SV=1
Cluster-60288.284974	5.50583	44.6941	-3.0211	7.72e-05	0.0035078	down	mtr-miR2673a	Putative kinase-like protein TMKL1 OS=Arabidopsis thaliana GN=TMKL1 PE=1 SV=1
Cluster-60288.134743	14.3789	89.7603	-2.6421	1.16e-05	0.00068007	down	mtr-miR2673a	Putative cysteine-rich receptor-like protein kinase 43 OS=Arabidopsis thaliana GN=CRK43 PE=3 SV=1
Cluster-60288.3687	0	14.8116	#NAME?	0.00018136	0.0072882	down	mtr-miR2673a	Protein UPSTREAM OF FLC OS=Arabidopsis thaliana GN=UFC PE=2 SV=1
Cluster-60288.384703	3.76327	153.256	-5.3478	2.6e-15	1.44e-12	down	mtr-miR2673a	Protein trichome birefringence-like 21 OS=Arabidopsis thaliana GN=TBL21 PE=3 SV=1
Cluster-60288.216978	27.2318	137.288	-2.3338	1.73e-05	0.000966	down	mtr-miR2673a	Protein TRANSPARENT TESTA 12 OS=Arabidopsis thaliana GN=TT12 PE=2 SV=1
Cluster-60288.275561	4.92354	44.8467	-3.1872	3.71e-05	0.0018741	down	mtr-miR2673a	Protein RNA-directed DNA methylation 3 OS=Arabidopsis thaliana GN=RDM3 PE=1 SV=1
Cluster-60288.275565	89.9827	301.251	-1.7432	0.00024531	0.0093817	down	mtr-miR2673a	Protein RNA-directed DNA methylation 3 OS=Arabidopsis thaliana GN=RDM3 PE=1 SV=1
Cluster-60288.275566	70.4987	210.858	-1.5806	0.0008755	0.027374	down	mtr-miR2673a	Protein RNA-directed DNA methylation 3 OS=Arabidopsis thaliana GN=RDM3 PE=1 SV=1
Cluster-60288.414377	3.37967	37.3476	-3.4661	3.81e-05	0.0019151	down	mtr-miR2673a	Protein RALF-like 22 OS=Arabidopsis thaliana GN=RALFL22 PE=3 SV=1
Cluster-60288.65528	10.2869	103.853	-3.3357	7.11e-08	7.51e-06	down	mtr-miR2673a	Protein NRT1/ PTR FAMILY 2.6 OS=Arabidopsis thaliana GN=NPF2.6 PE=2 SV=1
Cluster-60288.6643	1.82616	34.3997	-4.2355	8.8e-06	0.00053513	down	mtr-miR2673a	Protein MIZU-KUSSEI 1 OS=Arabidopsis thaliana GN=MIZ1 PE=1 SV=1
Cluster-60288.288024	99.8845	441.137	-2.1429	2.57e-06	0.00018212	down	mtr-miR2673a	Protein indeterminate-domain 7 OS=Arabidopsis thaliana GN=IDD7 PE=2 SV=1
Cluster-60288.288023	34.6624	141.465	-2.029	9.69e-05	0.0042638	down	mtr-miR2673a	Protein indeterminate-domain 11 OS=Arabidopsis thaliana GN=IDD11 PE=2 SV=1
Cluster-60288.411869	38.938	130.383	-1.7435	0.00068434	0.022282	down	mtr-miR2673a	Protein G1-like7 OS=Oryza sativa subsp. indica GN=OsI_10694 PE=3 SV=1
Cluster-60288.180534	14.6543	106.478	-2.8612	9.04e-07	7.25e-05	down	mtr-miR2673a	Protein EXORDIUM-like 3 OS=Arabidopsis thaliana GN=EXL3 PE=2 SV=1
Cluster-60288.11524	20.6547	136.922	-2.7288	3.16e-06	0.00021874	down	mtr-miR2673a	Protein CUP-SHAPED COTYLEDON 3 OS=Arabidopsis thaliana GN=NAC031 PE=1 SV=1
Cluster-60288.331618	2.50699	69.5104	-4.7932	7.71e-08	8.06e-06	down	mtr-miR2673a	Protein CUP-SHAPED COTYLEDON 2 OS=Arabidopsis thaliana GN=NAC098 PE=1 SV=1
Cluster-60288.246802	0.747999	22.1575	-4.8886	8.07e-05	0.0036386	down	mtr-miR2673a	Probable serine/threonine-protein kinase At1g01540 OS=Arabidopsis thaliana GN=At1g01540 PE=1 SV=2
Cluster-60288.86172	33.4774	209.974	-2.649	1.64e-06	0.00012247	down	mtr-miR2673a	Probable RNA-dependent RNA polymerase 3 OS=Oryza sativa subsp. japonica GN=RDR3 PE=2 SV=2
Cluster-60288.353542	14.5598	84.3195	-2.5339	2.67e-05	0.00141	down	mtr-miR2673a	Probable protein phosphatase 2C 66 OS=Oryza sativa subsp. japonica GN=Os08g0500300 PE=2 SV=1
Cluster-60288.117692	0.704159	69.862	-6.6325	3.39e-12	9.67e-10	down	mtr-miR2673a	Probable pectinesterase/pectinesterase inhibitor 25 OS=Arabidopsis thaliana GN=PME25 PE=2 SV=1
Cluster-60288.13426	12.7557	148.491	-3.5412	1.4e-09	2.22e-07	down	mtr-miR2673a	Probable pectinesterase/pectinesterase inhibitor 25 OS=Arabidopsis thaliana GN=PME25 PE=2 SV=1
Cluster-60288.243512	30.4635	121.164	-1.9918	0.00026774	0.010116	down	mtr-miR2673a	Probable mitochondrial chaperone bcs1 OS=Schizosaccharomyces pombe (strain 972 / ATCC 24843) GN=SPAC644.07 PE=2 SV=1
Cluster-60288.13287	1.12884	39.2851	-5.1211	2.52e-07	2.33e-05	down	mtr-miR2673a	Probable membrane-associated kinase regulator 1 OS=Arabidopsis thaliana GN=MAKR1 PE=1 SV=1
Cluster-60288.313185	12.6363	87.0016	-2.7835	5.75e-06	0.00036914	down	mtr-miR2673a	Probable LRR receptor-like serine/threonine-protein kinase At1g12460 OS=Arabidopsis thaliana GN=At1g12460 PE=2 SV=1
Cluster-60288.167675	10.8938	58.3552	-2.4214	0.00026625	0.010068	down	mtr-miR2673a	Probable inactive receptor kinase At2g26730 OS=Arabidopsis thaliana GN=At2g26730 PE=1 SV=1
Cluster-60288.61793	7.2881	132.338	-4.1825	3.39e-11	7.83e-09	down	mtr-miR2673a	Probable inactive leucine-rich repeat receptor-like protein kinase At1g66830 OS=Arabidopsis thaliana GN=At1g66830 PE=2 SV=1
Cluster-60288.9171	1.496	36.9981	-4.6283	1.94e-06	0.00014167	down	mtr-miR2673a	Probable inactive leucine-rich repeat receptor-like protein kinase At1g66830 OS=Arabidopsis thaliana GN=At1g66830 PE=2 SV=1
Cluster-60288.268768	9.48422	59.5405	-2.6503	0.00045474	0.015844	down	mtr-miR2673a	Phosphatidylinositol 4-phosphate 5-kinase 5 OS=Arabidopsis thaliana GN=PIP5K5 PE=2 SV=1
Cluster-60288.146690	36.6159	198.28	-2.437	1.7e-05	0.00094896	down	mtr-miR2673a	Peroxidase 17 OS=Arabidopsis thaliana GN=PER17 PE=2 SV=1
Cluster-60288.412423	33.9995	648.891	-4.2544	5.13e-17	3.95e-14	down	mtr-miR2673a	Peptide-N4-(N-acetyl-beta-glucosaminyl)asparagine amidase A OS=Prunus dulcis PE=1 SV=2
Cluster-60288.80485	186.016	1466.73	-2.9791	4.54e-11	1.02e-08	down	mtr-miR2673a	Peptide-N4-(N-acetyl-beta-glucosaminyl)asparagine amidase A OS=Prunus dulcis PE=1 SV=2
Cluster-11797.0	0	13.8321	#NAME?	0.00059773	0.019902	down	mtr-miR2673a	Osmotin-like protein OSM34 OS=Arabidopsis thaliana GN=OSM34 PE=2 SV=2
Cluster-60288.9872	0	79.3686	#NAME?	3.13e-15	1.71e-12	down	mtr-miR2673a	Osmotin-like protein OSM34 OS=Arabidopsis thaliana GN=OSM34 PE=2 SV=2
Cluster-60288.261183	2.50699	24.4278	-3.2845	0.0010113	0.030862	down	mtr-miR2673a	NAD(P)H-quinone oxidoreductase subunit M, chloroplastic OS=Vitis vinifera GN=ndhM PE=2 SV=1
Cluster-60288.331617	34.7979	338.367	-3.2815	1.87e-05	0.0010339	down	mtr-miR2673a	NAC domain-containing protein 100 OS=Arabidopsis thaliana GN=NAC100 PE=2 SV=1
Cluster-60288.342567	15.0954	63.9016	-2.0817	0.0009474	0.029263	down	mtr-miR2673a	Myb family transcription factor APL OS=Arabidopsis thaliana GN=APL PE=2 SV=2
Cluster-60288.119620	0	16.2059	#NAME?	0.00010226	0.004465	down	mtr-miR2673a	Mitogen-activated protein kinase homolog NTF3 OS=Nicotiana tabacum GN=NTF3 PE=1 SV=1
Cluster-60288.289614	13.5158	94.672	-2.8083	3.7e-06	0.00025098	down	mtr-miR2673a	Mitogen-activated protein kinase homolog NTF3 OS=Nicotiana tabacum GN=NTF3 PE=1 SV=1
Cluster-60288.346673	0	45.3932	#NAME?	2.63e-08	3.08e-06	down	mtr-miR2673a	Mitogen-activated protein kinase homolog NTF3 OS=Nicotiana tabacum GN=NTF3 PE=1 SV=1
Cluster-60288.137638	1.98096	33.7429	-4.0903	2.67e-05	0.0014097	down	mtr-miR2673a	Mitochondrial chaperone BCS1 OS=Homo sapiens GN=BCS1L PE=1 SV=1
Cluster-23212.0	0.761676	32.7248	-5.4251	9.21e-07	7.37e-05	down	mtr-miR2673a	LRR receptor-like serine/threonine-protein kinase ERL1 OS=Arabidopsis thaliana GN=ERL1 PE=1 SV=1
Cluster-60288.386274	2.0248	28.0199	-3.7906	0.00018694	0.0074653	down	mtr-miR2673a	LOB domain-containing protein 18 OS=Arabidopsis thaliana GN=LBD18 PE=2 SV=2
Cluster-60288.82313	40.9766	316.912	-2.9512	1.87e-09	2.87e-07	down	mtr-miR2673a	Leucine-rich repeat receptor-like tyrosine-protein kinase PXC3 OS=Arabidopsis thaliana GN=PXC3 PE=2 SV=1
Cluster-60288.383513	1.78916	36.5467	-4.3524	4.96e-06	0.00032465	down	mtr-miR2673a	Leucine-rich repeat receptor-like serine/threonine-protein kinase BAM2 OS=Arabidopsis thaliana GN=BAM2 PE=1 SV=1
Cluster-60288.289654	82.2151	304.428	-1.8886	9.18e-05	0.0040645	down	mtr-miR2673a	Leucine-rich repeat extensin-like protein 4 OS=Arabidopsis thaliana GN=LRX4 PE=2 SV=1
Cluster-60288.297483	66.7401	255.304	-1.9356	9.92e-05	0.0043526	down	mtr-miR2673a	Leucine-rich repeat extensin-like protein 4 OS=Arabidopsis thaliana GN=LRX4 PE=2 SV=1
Cluster-60288.14076	0.660319	66.2273	-6.6481	2.9e-10	5.46e-08	down	mtr-miR2673a	Kinesin-like protein KIN12A OS=Arabidopsis thaliana GN=KIN12A PE=1 SV=1
Cluster-60288.417127	1.03432	18.7237	-4.1781	0.00078433	0.02497	down	mtr-miR2673a	Kinesin-like protein KIN12A OS=Arabidopsis thaliana GN=KIN12A PE=1 SV=1
Cluster-60288.167882	3.99615	36.031	-3.1726	0.0011917	0.035379	down	mtr-miR2673a	Heat stress transcription factor A-3 OS=Arabidopsis thaliana GN=HSFA3 PE=2 SV=2
Cluster-60288.17694	0	11.0284	#NAME?	0.0014087	0.040508	down	mtr-miR2673a	Glucan endo-1,3-beta-glucosidase 2 OS=Arabidopsis thaliana GN=At1g66250 PE=1 SV=2
Cluster-60288.293805	8.76077	122.238	-3.8025	8.32e-10	1.39e-07	down	mtr-miR2673a	GDSL esterase/lipase At5g45960 OS=Arabidopsis thaliana GN=At5g45960 PE=2 SV=1
Cluster-60288.274832	12.5405	233.946	-4.2215	1.88e-12	5.72e-10	down	mtr-miR2673a	GDSL esterase/lipase At5g45910 OS=Arabidopsis thaliana GN=At5g45910 PE=2 SV=1
Cluster-60288.52392	3.80154	37.2978	-3.2944	7.52e-05	0.0034272	down	mtr-miR2673a	GDSL esterase/lipase At5g45910 OS=Arabidopsis thaliana GN=At5g45910 PE=2 SV=1
Cluster-60288.407086	3.31935	26.2325	-2.9824	0.0014819	0.042231	down	mtr-miR2673a	GDSL esterase/lipase At2g31540 OS=Arabidopsis thaliana GN=At2g31540 PE=2 SV=1
Cluster-60288.271908	85.9619	358.763	-2.0613	0.00053365	0.018113	down	mtr-miR2673a	GATA transcription factor 8 OS=Arabidopsis thaliana GN=GATA8 PE=2 SV=1
Cluster-60288.46961	13.8982	1149.1	-6.3695	1.69e-07	1.63e-05	down	mtr-miR2673a	Expansin-A8 OS=Arabidopsis thaliana GN=EXPA8 PE=2 SV=1
Cluster-60288.235752	19.4917	185.889	-3.2535	2.75e-09	4.07e-07	down	mtr-miR2673a	Ethylene-responsive transcription factor ERF118 OS=Arabidopsis thaliana GN=ERF118 PE=2 SV=1
Cluster-60288.116203	0	14.9288	#NAME?	0.00019905	0.0078575	down	mtr-miR2673a	Elongation of fatty acids protein 3-like OS=Arabidopsis thaliana GN=HOS3 PE=2 SV=1
Cluster-60288.133073	66.7587	224.314	-1.7485	0.00028629	0.010694	down	mtr-miR2673a	Elongation of fatty acids protein 3-like OS=Arabidopsis thaliana GN=HOS3 PE=2 SV=1
Cluster-60288.133074	28.8839	165.553	-2.519	2.06e-06	0.00014976	down	mtr-miR2673a	Elongation of fatty acids protein 3-like OS=Arabidopsis thaliana GN=HOS3 PE=2 SV=1
Cluster-60288.286109	4.14135	79.6474	-4.2655	2.49e-09	3.71e-07	down	mtr-miR2673a	Elongation of fatty acids protein 3-like OS=Arabidopsis thaliana GN=HOS3 PE=2 SV=1
Cluster-60288.400270	2.61799	38.1063	-3.8635	9.44e-06	0.00056896	down	mtr-miR2673a	E3 ubiquitin-protein ligase SGR9, amyloplastic OS=Arabidopsis thaliana GN=SGR9 PE=1 SV=1
Cluster-60288.102826	9.29646	88.0613	-3.2438	3.64e-07	3.23e-05	down	mtr-miR2673a	DNA polymerase epsilon subunit 3 OS=Mus musculus GN=Pole3 PE=2 SV=1
Cluster-60288.15753	2.77963	77.7856	-4.8065	2.7e-10	5.11e-08	down	mtr-miR2673a	DNA polymerase epsilon subunit 3 OS=Homo sapiens GN=POLE3 PE=1 SV=1
Cluster-60288.290731	0	27.2028	#NAME?	1.36e-06	0.00010383	down	mtr-miR2673a	Dehydration-responsive element-binding protein 3 OS=Arabidopsis thaliana GN=DREB3 PE=2 SV=1
Cluster-60288.186271	26.1889	109.808	-2.068	0.00085159	0.026752	down	mtr-miR2673a	DEAD-box ATP-dependent RNA helicase 28 OS=Oryza sativa subsp. japonica GN=Os12g0481100 PE=2 SV=2
Cluster-60288.186272	8.35108	41.0477	-2.2973	0.0011332	0.033945	down	mtr-miR2673a	DEAD-box ATP-dependent RNA helicase 28 OS=Oryza sativa subsp. japonica GN=Os12g0481100 PE=2 SV=2
Cluster-60288.201347	15.7679	90.6896	-2.5239	1.87e-05	0.0010323	down	mtr-miR2673a	DEAD-box ATP-dependent RNA helicase 28 OS=Oryza sativa subsp. japonica GN=Os12g0481100 PE=2 SV=2
Cluster-60288.201348	10.9964	52.3936	-2.2524	0.00056883	0.01911	down	mtr-miR2673a	DEAD-box ATP-dependent RNA helicase 28 OS=Oryza sativa subsp. japonica GN=Os12g0481100 PE=2 SV=2
Cluster-60288.217744	7.21133	44.1087	-2.6127	0.00044136	0.01544	down	mtr-miR2673a	DEAD-box ATP-dependent RNA helicase 28 OS=Oryza sativa subsp. japonica GN=Os12g0481100 PE=2 SV=2
Cluster-60288.223715	10.969	71.8751	-2.7121	2.31e-05	0.0012438	down	mtr-miR2673a	DEAD-box ATP-dependent RNA helicase 28 OS=Oryza sativa subsp. japonica GN=Os12g0481100 PE=2 SV=2
Cluster-60288.229014	18.9735	85.1433	-2.1659	0.00012677	0.0053734	down	mtr-miR2673a	DEAD-box ATP-dependent RNA helicase 28 OS=Oryza sativa subsp. japonica GN=Os12g0481100 PE=2 SV=2
Cluster-60288.237757	4.79886	33.2544	-2.7928	0.00070748	0.022932	down	mtr-miR2673a	DEAD-box ATP-dependent RNA helicase 28 OS=Oryza sativa subsp. japonica GN=Os12g0481100 PE=2 SV=2
Cluster-60288.412070	20.6697	324.081	-3.9708	4.21e-14	1.83e-11	down	mtr-miR2673a	Cysteine-rich repeat secretory protein 12 OS=Arabidopsis thaliana GN=CRRSP12 PE=1 SV=2
Cluster-60288.233227	18.1586	69.6982	-1.9405	0.0011526	0.034436	down	mtr-miR2673a	Cysteine proteinase inhibitor 5 OS=Arabidopsis thaliana GN=CYS5 PE=2 SV=2
Cluster-60288.140739	85.9063	344.148	-2.0022	1.54e-05	0.00087202	down	mtr-miR2673a	Cyclin-P3-1 OS=Oryza sativa subsp. japonica GN=CYCP3-1 PE=3 SV=1
Cluster-60288.40159	1.122	18.6543	-4.0554	0.00082815	0.026148	down	mtr-miR2673a	Copper transport protein CCH OS=Arabidopsis thaliana GN=CCH PE=1 SV=1
Cluster-60288.374446	1.6508	34.6864	-4.3931	0.0006849	0.022295	down	mtr-miR2673a	Chitotriosidase-1 OS=Homo sapiens GN=CHIT1 PE=1 SV=1
Cluster-60288.279948	85.541	355.619	-2.0556	9.21e-06	0.00055706	down	mtr-miR2673a	Chitin elicitor-binding protein OS=Oryza sativa subsp. japonica GN=CEBIP PE=1 SV=1
Cluster-60288.22486	2.61799	39.6208	-3.9197	6.46e-06	0.00040997	down	mtr-miR2673a	Cell division cycle-associated 7-like protein OS=Homo sapiens GN=CDCA7L PE=1 SV=2
Cluster-60288.281907	12.446	59.4595	-2.2562	0.00069706	0.022638	down	mtr-miR2673a	CBL-interacting serine/threonine-protein kinase 7 OS=Arabidopsis thaliana GN=CIPK7 PE=1 SV=1
Cluster-60288.13890	2.63851	33.0929	-3.6487	0.0002419	0.0092742	down	mtr-miR2673a	Cation/H(+) antiporter 19 OS=Arabidopsis thaliana GN=CHX19 PE=2 SV=1
Cluster-60288.14695	0	13.8342	#NAME?	0.00036953	0.013258	down	mtr-miR2673a	Cation/H(+) antiporter 19 OS=Arabidopsis thaliana GN=CHX19 PE=2 SV=1
Cluster-60288.258348	21.7095	84.8921	-1.9673	0.0007427	0.023889	down	mtr-miR2673a	Beta-galactosidase 2 OS=Oryza sativa subsp. japonica GN=Os01g0580200 PE=2 SV=1
Cluster-60288.19768	36.6187	140.91	-1.9441	0.00021748	0.0084716	down	mtr-miR2673a	Auxin-binding protein ABP19a OS=Prunus persica GN=ABP19A PE=3 SV=1
Cluster-60288.146496	95.954	326.662	-1.7674	0.00016923	0.0068649	down	mtr-miR2673a	Aspartic proteinase nepenthesin-1 OS=Nepenthes gracilis GN=nep1 PE=1 SV=1
Cluster-60288.415891	1.496	20.6298	-3.7856	0.00081622	0.025834	down	mtr-miR2673a	AP2-like ethylene-responsive transcription factor At1g16060 OS=Arabidopsis thaliana GN=At1g16060 PE=2 SV=1
Cluster-60288.119484	19.5163	125.957	-2.6902	1.33e-06	0.00010182	down	mtr-miR2673a	Ankyrin repeat domain-containing protein 13B OS=Homo sapiens GN=ANKRD13B PE=1 SV=4
Cluster-60288.14211	13.3557	608.675	-5.5101	8.09e-24	1.93e-20	down	mtr-miR2673a	Acid phosphatase 1 OS=Solanum lycopersicum GN=APS1 PE=2 SV=1
Cluster-60288.14276	0.660319	16.7613	-4.6658	0.00084277	0.026513	down	mtr-miR2673a	Acid phosphatase 1 OS=Solanum lycopersicum GN=APS1 PE=2 SV=1
Cluster-60288.14598	16.8106	796.564	-5.5663	8.63e-11	1.83e-08	down	mtr-miR2673a	Acid phosphatase 1 OS=Solanum lycopersicum GN=APS1 PE=2 SV=1
Cluster-60288.178992	6.45373	37.7969	-2.5501	0.00083846	0.026401	down	mtr-miR2673a	ABC transporter G family member 12 OS=Arabidopsis thaliana GN=ABCG12 PE=1 SV=1
Cluster-60288.122265	81.3495	255.028	-1.6484	0.00052673	0.017918	down	mtr-miR2673a	65-kDa microtubule-associated protein 6 OS=Arabidopsis thaliana GN=MAP65-6 PE=1 SV=1
Cluster-60288.312245	7.89094	117.344	-3.8944	1.28e-09	2.05e-07	down	mtr-miR2673a	4-coumarate--CoA ligase-like 7 OS=Oryza sativa subsp. japonica GN=4CLL7 PE=2 SV=1
Cluster-1193.0	0	72.1549	#NAME?	8.44e-08	8.76e-06	down	mtr-miR2673a	29 kDa ribonucleoprotein, chloroplastic OS=Arabidopsis thaliana GN=CP29A PE=2 SV=2
Cluster-4009.1	0.990479	18.0654	-4.189	0.00116	0.034613	down	mtr-miR2673a	21 kDa protein OS=Daucus carota PE=2 SV=1
Cluster-60288.16957	0.660319	17.6682	-4.7419	0.0005296	0.018008	down	mtr-miR2673a	21 kDa protein OS=Daucus carota PE=2 SV=1
Cluster-37627.0	1.41516	18.6101	-3.7171	0.0017592	0.048576	down	mtr-miR2673a	-//-
Cluster-48847.0	1.70148	166.456	-6.6122	5.63e-19	6.08e-16	down	mtr-miR2673a	-//-
Cluster-60288.10417	0.704159	40.8078	-5.8568	9.6e-06	0.00057758	down	mtr-miR2673a	-//-
Cluster-60288.11334	2.50015	64.5497	-4.6903	4.96e-09	6.91e-07	down	mtr-miR2673a	-//-
Cluster-60288.11444	0.33016	56.7504	-7.4253	8.46e-09	1.11e-06	down	mtr-miR2673a	-//-
Cluster-60288.116838	12.0979	58.3703	-2.2705	0.0014281	0.040957	down	mtr-miR2673a	-//-
Cluster-60288.11900	0.380838	30.4985	-6.3234	0.0003908	0.013921	down	mtr-miR2673a	-//-
Cluster-60288.13279	4.30299	81.4101	-4.2418	3.36e-09	4.86e-07	down	mtr-miR2673a	-//-
Cluster-60288.133231	3.42754	30.1228	-3.1356	0.00039243	0.013971	down	mtr-miR2673a	-//-
Cluster-60288.139122	2.22751	48.2511	-4.4371	0.00021818	0.0084941	down	mtr-miR2673a	-//-
Cluster-60288.13967	0	34.1845	#NAME?	1.67e-08	2.05e-06	down	mtr-miR2673a	-//-
Cluster-60288.14127	5.31679	83.1331	-3.9668	1.09e-08	1.39e-06	down	mtr-miR2673a	-//-
Cluster-60288.14274	0.33016	16.4631	-5.6399	0.00041472	0.014638	down	mtr-miR2673a	-//-
Cluster-60288.146794	255.428	791.731	-1.6321	0.00017225	0.0069698	down	mtr-miR2673a	-//-
Cluster-60288.152367	0	25.6219	#NAME?	6.67e-07	5.57e-05	down	mtr-miR2673a	-//-
Cluster-60288.16695	13.6296	307.737	-4.4969	1.28e-06	9.82e-05	down	mtr-miR2673a	-//-
Cluster-60288.188330	129.86	567.711	-2.1282	2.6e-06	0.00018364	down	mtr-miR2673a	-//-
Cluster-60288.194871	43.2807	598.794	-3.7903	3.08e-06	0.00021401	down	mtr-miR2673a	-//-
Cluster-60288.210497	127.421	400.887	-1.6536	0.00023215	0.0089657	down	mtr-miR2673a	-//-
Cluster-60288.222971	256.084	737.366	-1.5258	0.00040877	0.014464	down	mtr-miR2673a	-//-
Cluster-60288.232829	89.8494	357.486	-1.9923	1.43e-05	0.0008168	down	mtr-miR2673a	-//-
Cluster-60288.235621	0	22.0231	#NAME?	0.0010523	0.0319	down	mtr-miR2673a	-//-
Cluster-60288.257471	11.3486	51.3836	-2.1788	0.0012465	0.036692	down	mtr-miR2673a	-//-
Cluster-60288.257472	78.5265	245.575	-1.6449	0.0004863	0.016766	down	mtr-miR2673a	-//-
Cluster-60288.257474	167.994	609.564	-1.8594	3.03e-05	0.0015718	down	mtr-miR2673a	-//-
Cluster-60288.278601	55.0951	177.445	-1.6874	0.00072456	0.023393	down	mtr-miR2673a	-//-
Cluster-60288.28205	0	81.5622	#NAME?	1.28e-15	7.51e-13	down	mtr-miR2673a	-//-
Cluster-60288.28207	7.4265	78.4088	-3.4003	2.41e-07	2.24e-05	down	mtr-miR2673a	-//-
Cluster-60288.288303	23.6878	338.844	-3.8384	5.24e-06	0.0003403	down	mtr-miR2673a	-//-
Cluster-60288.297041	0	25.2262	#NAME?	9.91e-07	7.85e-05	down	mtr-miR2673a	-//-
Cluster-60288.297236	14.0571	87.4701	-2.6375	0.00017661	0.0071223	down	mtr-miR2673a	-//-
Cluster-60288.30154	8.20462	163.055	-4.3128	1.22e-12	3.9e-10	down	mtr-miR2673a	-//-
Cluster-60288.302250	100.258	382.308	-1.931	1.97e-05	0.001082	down	mtr-miR2673a	-//-
Cluster-60288.308421	227.042	604.564	-1.4129	0.0013944	0.040154	down	mtr-miR2673a	-//-
Cluster-60288.308423	11.8445	140.089	-3.564	9.2e-10	1.52e-07	down	mtr-miR2673a	-//-
Cluster-60288.309977	30.9431	126.59	-2.0325	0.00030391	0.011245	down	mtr-miR2673a	-//-
Cluster-60288.325629	1.32064	43.0192	-5.0257	2.16e-07	2.04e-05	down	mtr-miR2673a	-//-
Cluster-60288.333748	170.09	707.962	-2.0574	4.15e-06	0.00027794	down	mtr-miR2673a	-//-
Cluster-60288.33840	0	102.245	#NAME?	5.59e-18	5.14e-15	down	mtr-miR2673a	-//-
Cluster-60288.344245	24.1851	105.153	-2.1203	0.00018261	0.0073317	down	mtr-miR2673a	-//-
Cluster-60288.345582	26.9168	118.683	-2.1405	0.00016083	0.0065828	down	mtr-miR2673a	-//-
Cluster-60288.351511	107.692	652.307	-2.5986	0.0016743	0.046648	down	mtr-miR2673a	-//-
Cluster-60288.366541	200.95	666.361	-1.7295	7.96e-05	0.0035956	down	mtr-miR2673a	-//-
Cluster-60288.376525	0.754837	39.1603	-5.6971	6.9e-08	7.3e-06	down	mtr-miR2673a	-//-
Cluster-60288.389868	6.2305	52.0973	-3.0638	2.35e-05	0.0012614	down	mtr-miR2673a	-//-
Cluster-60288.399977	0.373999	28.068	-6.2297	1.82e-06	0.00013381	down	mtr-miR2673a	-//-
Cluster-60288.401681	0.710998	29.3453	-5.3671	4.18e-06	0.00028006	down	mtr-miR2673a	-//-
Cluster-60288.411561	1.52335	140.211	-6.5242	7.95e-14	3.28e-11	down	mtr-miR2673a	-//-
Cluster-60288.413322	0	82.3975	#NAME?	9.55e-14	3.87e-11	down	mtr-miR2673a	-//-
Cluster-60288.415794	0.660319	84.0724	-6.9923	4.41e-09	6.2e-07	down	mtr-miR2673a	-//-
Cluster-60288.41696	17.6559	95.0405	-2.4284	4.52e-05	0.0022207	down	mtr-miR2673a	-//-
Cluster-60288.417224	0	17.2944	#NAME?	9e-05	0.0039968	down	mtr-miR2673a	-//-
Cluster-60288.419669	0	44.8919	#NAME?	1.82e-10	3.59e-08	down	mtr-miR2673a	-//-
Cluster-60288.419670	0	16.2125	#NAME?	7.91e-05	0.0035776	down	mtr-miR2673a	-//-
Cluster-60288.4913	0.710998	24.8139	-5.1252	2.31e-05	0.0012452	down	mtr-miR2673a	-//-
Cluster-60288.51736	0.33016	15.8606	-5.5861	0.00046005	0.016	down	mtr-miR2673a	-//-
Cluster-60288.6863	2.17683	27.6379	-3.6663	0.00018447	0.0073859	down	mtr-miR2673a	-//-
Cluster-60288.77665	0	11.6847	#NAME?	0.00098487	0.030185	down	mtr-miR2673a	-//-
Cluster-60288.77666	0	14.0279	#NAME?	0.00032446	0.011893	down	mtr-miR2673a	-//-
Cluster-60288.286666	96.0617	24.1463	1.9922	0.00045514	0.015856	up	mtr-miR2673a	Ycf49-like protein OS=Synechocystis sp. (strain PCC 6803 / Kazusa) GN=sll0608 PE=3 SV=1
Cluster-60288.257350	553.999	158.924	1.8015	0.0018186	0.049879	up	mtr-miR2673a	Wall-associated receptor kinase-like 20 OS=Arabidopsis thaliana GN=WAKL20 PE=2 SV=1
Cluster-60288.266928	692.178	21.9477	4.979	1.59e-13	6.07e-11	up	mtr-miR2673a	Transcription factor DIVARICATA OS=Antirrhinum majus GN=DIVARICATA PE=2 SV=1
Cluster-60288.214887	1846.93	167.948	3.459	1.2e-07	1.21e-05	up	mtr-miR2673a	Stem-specific protein TSJT1 OS=Nicotiana tabacum GN=TSJT1 PE=2 SV=1
Cluster-60288.218489	590.183	61.0695	3.2726	6.62e-05	0.0030832	up	mtr-miR2673a	Stem-specific protein TSJT1 OS=Nicotiana tabacum GN=TSJT1 PE=2 SV=1
Cluster-60288.207158	184.156	46.4526	1.9871	0.0001017	0.0044462	up	mtr-miR2673a	Ribonuclease 3 OS=Bacillus cereus (strain G9842) GN=rnc PE=3 SV=1
Cluster-60288.250674	149.687	45.6557	1.7131	0.00066888	0.021862	up	mtr-miR2673a	Ribonuclease 3 OS=Bacillus cereus (strain G9842) GN=rnc PE=3 SV=1
Cluster-60288.225641	278.966	84.5073	1.7229	0.00012488	0.0053075	up	mtr-miR2673a	Receptor-like protein kinase HAIKU2 OS=Arabidopsis thaliana GN=IKU2 PE=1 SV=1
Cluster-60288.228326	2369.36	569.698	2.0562	1.05e-06	8.29e-05	up	mtr-miR2673a	Receptor-like protein kinase HAIKU2 OS=Arabidopsis thaliana GN=IKU2 PE=1 SV=1
Cluster-60288.197621	90.7591	20.2226	2.1661	0.00017221	0.0069695	up	mtr-miR2673a	Protein TSS OS=Arabidopsis thaliana GN=TSS PE=1 SV=1
Cluster-60288.254540	24.1289	0.610676	5.3042	1.23e-05	0.00071605	up	mtr-miR2673a	Protein TSS OS=Arabidopsis thaliana GN=TSS PE=1 SV=1
Cluster-60288.254541	128.216	41.5888	1.6243	0.0016525	0.046161	up	mtr-miR2673a	Protein TSS OS=Arabidopsis thaliana GN=TSS PE=1 SV=1
Cluster-60288.217790	237.642	18.3754	3.6929	8e-12	2.1e-09	up	mtr-miR2673a	Protein TolB 1 OS=Novosphingobium aromaticivorans (strain DSM 12444 / F199) GN=tolB1 PE=3 SV=1
Cluster-60288.216593	665.932	216.874	1.6185	0.00024271	0.0092987	up	mtr-miR2673a	protein SLOW GREEN 1, chloroplastic OS=Arabidopsis thaliana GN=SG1 PE=1 SV=1
Cluster-60288.130289	66.1735	0	Inf	0.0002483	0.0094708	up	mtr-miR2673a	Probable LRR receptor-like serine/threonine-protein kinase At1g56130 OS=Arabidopsis thaliana GN=At1g56130 PE=2 SV=2
Cluster-60288.226755	3215.39	1113.22	1.5303	0.00023622	0.0090925	up	mtr-miR2673a	Primary amine oxidase OS=Arabidopsis thaliana GN=At1g62810 PE=2 SV=1
Cluster-60288.344824	35.3926	0	Inf	2.24e-09	3.39e-07	up	mtr-miR2673a	Pentatricopeptide repeat-containing protein At2g18940, chloroplastic OS=Arabidopsis thaliana GN=At2g18940 PE=2 SV=1
Cluster-60288.232060	729.682	79.1967	3.2038	4.75e-11	1.06e-08	up	mtr-miR2673a	Non-specific lipid-transfer protein A OS=Ricinus communis PE=1 SV=1
Cluster-60288.244946	562.512	127.472	2.1417	2.01e-06	0.0001463	up	mtr-miR2673a	Non-specific lipid-transfer protein A OS=Ricinus communis PE=1 SV=1
Cluster-60288.243996	281.951	58.7266	2.2634	2.68e-06	0.00018877	up	mtr-miR2673a	Non-specific lipid-transfer protein 3 OS=Oryza sativa subsp. indica GN=LTP110-A PE=2 SV=1
Cluster-60288.238379	605.163	72.2693	3.0659	1.4e-10	2.82e-08	up	mtr-miR2673a	Heat stress transcription factor B-1 OS=Arabidopsis thaliana GN=HSFB1 PE=2 SV=2
Cluster-60288.279630	251.36	12.4921	4.3307	1.87e-08	2.28e-06	up	mtr-miR2673a	Heat stress transcription factor A-6b OS=Arabidopsis thaliana GN=HSFA6b PE=2 SV=1
Cluster-60288.241657	400.118	128.603	1.6375	0.0002977	0.011049	up	mtr-miR2673a	Gamma-soluble NSF attachment protein OS=Arabidopsis thaliana GN=GSNAP PE=2 SV=1
Cluster-60288.286166	150.486	42.7194	1.8167	0.00026073	0.0098856	up	mtr-miR2673a	F-box/FBD/LRR-repeat protein At5g56420 OS=Arabidopsis thaliana GN=At5g56420 PE=2 SV=1
Cluster-60288.188821	28.6345	0	Inf	6.7e-05	0.0031107	up	mtr-miR2673a	CSC1-like protein At4g35870 OS=Arabidopsis thaliana GN=GFS10 PE=2 SV=1
Cluster-60288.172250	272.026	89.4322	1.6049	0.00053468	0.018141	up	mtr-miR2673a	Cationic amino acid transporter 9, chloroplastic OS=Arabidopsis thaliana GN=CAT9 PE=2 SV=1
Cluster-60288.118225	51.5557	0	Inf	0.00078278	0.024932	up	mtr-miR2673a	Carbonic anhydrase, chloroplastic OS=Pisum sativum PE=1 SV=1
Cluster-60288.38214	86.4382	2.50715	5.1075	0.00045967	0.015989	up	mtr-miR2673a	Basic helix-loop-helix protein A OS=Pisum sativum GN=BHLH PE=3 SV=1
Cluster-60288.226347	123.248	30.4432	2.0174	0.00024655	0.009414	up	mtr-miR2673a	Anthranilate synthase alpha subunit 1, chloroplastic OS=Oryza sativa subsp. indica GN=ASA1 PE=3 SV=1
Cluster-60288.178991	18.2628	0	Inf	1.41e-05	0.00080568	up	mtr-miR2673a	ABC transporter G family member 12 OS=Arabidopsis thaliana GN=ABCG12 PE=1 SV=1
Cluster-60288.251040	255.612	94.8828	1.4297	0.0017979	0.049435	up	mtr-miR2673a	60S ribosomal export protein NMD3 OS=Danio rerio GN=nmd3 PE=2 SV=1
Cluster-60288.186146	449.179	119.419	1.9113	3.48e-05	0.001772	up	mtr-miR2673a	3-hydroxyisobutyryl-CoA hydrolase-like protein 3, mitochondrial OS=Arabidopsis thaliana GN=At4g13360 PE=2 SV=2
Cluster-60288.247617	849.903	289.993	1.5513	0.0003532	0.01277	up	mtr-miR2673a	3-hydroxyisobutyryl-CoA hydrolase-like protein 3, mitochondrial OS=Arabidopsis thaliana GN=At4g13360 PE=2 SV=2
Cluster-12518.1	24.1056	1.73315	3.7979	0.00026578	0.010055	up	mtr-miR2673a	-//-
Cluster-60288.123236	157.871	46.756	1.7555	0.0005204	0.01774	up	mtr-miR2673a	-//-
Cluster-60288.173596	209.315	66.3008	1.6586	0.00071036	0.023013	up	mtr-miR2673a	-//-
Cluster-60288.177098	1876.53	151.113	3.6344	3.05e-10	5.69e-08	up	mtr-miR2673a	-//-
Cluster-60288.184819	15.6078	0.514319	4.9235	0.00078699	0.025037	up	mtr-miR2673a	-//-
Cluster-60288.195181	33.9527	4.49998	2.9155	0.00058935	0.01967	up	mtr-miR2673a	-//-
Cluster-60288.209035	29.0331	0	Inf	5.05e-08	5.52e-06	up	mtr-miR2673a	-//-
Cluster-60288.209042	485.083	15.614	4.9573	2.16e-20	2.97e-17	up	mtr-miR2673a	-//-
Cluster-60288.209516	27.077	2.5315	3.419	0.00099434	0.030421	up	mtr-miR2673a	-//-
Cluster-60288.213321	43.8889	2.5315	4.1158	7.35e-07	6.07e-05	up	mtr-miR2673a	-//-
Cluster-60288.218440	271.782	81.2341	1.7423	0.00019967	0.0078793	up	mtr-miR2673a	-//-
Cluster-60288.220717	326.284	78.2046	2.0608	1.11e-05	0.00065431	up	mtr-miR2673a	-//-
Cluster-60288.222686	216.613	45.9351	2.2375	4.57e-06	0.0003026	up	mtr-miR2673a	-//-
Cluster-60288.225238	261.484	8.60131	4.926	0.00034827	0.012625	up	mtr-miR2673a	-//-
Cluster-60288.226249	2674.74	57.8232	5.5316	1.37e-27	5.66e-24	up	mtr-miR2673a	-//-
Cluster-60288.269210	164.633	49.8317	1.7241	0.00067027	0.0219	up	mtr-miR2673a	-//-
Cluster-60288.291559	980.398	232.173	2.0782	1.35e-06	0.00010296	up	mtr-miR2673a	-//-
Cluster-60288.298839	1084.42	221.455	2.2918	2.34e-05	0.0012595	up	mtr-miR2673a	-//-
Cluster-60288.318814	124.667	13.9782	3.1568	0.00012078	0.0051572	up	mtr-miR2673a	-//-
Cluster-60288.362283	33.3635	3.23045	3.3685	0.000191	0.0075994	up	mtr-miR2673a	-//-
Cluster-60288.372169	39.1407	0	Inf	4.85e-10	8.6e-08	up	mtr-miR2673a	-//-
Cluster-60288.59402	92.6055	4.84189	4.2575	7.29e-10	1.23e-07	up	mtr-miR2673a	-//-
Cluster-60288.60672	24.344	0	Inf	4.78e-07	4.13e-05	up	mtr-miR2673a	-//-
Cluster-60288.75827	35.4775	1.12499	4.9789	7.76e-07	6.36e-05	up	mtr-miR2673a	-//-
Cluster-60288.80025	18.49	0	Inf	0.0015987	0.044958	up	mtr-miR2673a	-//-
Cluster-60288.87402	66.4681	7.71217	3.1075	0.00045705	0.015911	up	mtr-miR2673a	-//-
Cluster-60288.87584	27.7209	0.610676	5.5044	2.37e-06	0.00016955	up	mtr-miR2673a	-//-
Cluster-60288.99256	1008.1	78.7165	3.6788	4.71e-15	2.49e-12	up	mtr-miR2673a	-//-
Cluster-60288.310238	1.32064	34.2612	-4.6973	3.9e-06	0.00026308	down	mes-miR477d	Probable leucine-rich repeat receptor-like protein kinase At1g68400 OS=Arabidopsis thaliana GN=At1g68400 PE=2 SV=1
Cluster-60288.311040	4.03999	205.771	-5.6705	4.03e-15	2.16e-12	down	mes-miR477d	Probable leucine-rich repeat receptor-like protein kinase At1g68400 OS=Arabidopsis thaliana GN=At1g68400 PE=2 SV=1
Cluster-60288.268733	46.8343	0.514319	6.5088	1.02e-09	1.68e-07	up	mes-miR477d	Phospholipase A1-Ibeta2, chloroplastic OS=Arabidopsis thaliana GN=At4g16820 PE=1 SV=2
Cluster-60288.146710	10.665	51.3187	-2.2666	0.00067284	0.021975	down	mes-miR477a,nta-miR477a	-//-
Cluster-60288.60273	1.40832	46.3689	-5.0411	5.34e-08	5.81e-06	down	mes-miR477a,mes-miR477d	Mitotic spindle checkpoint protein MAD2 OS=Zea mays GN=MAD2 PE=2 SV=1
Cluster-66844.0	1.03432	39.415	-5.252	2.16e-07	2.04e-05	down	mes-miR477a,mes-miR477d	Mitotic spindle checkpoint protein MAD2 OS=Zea mays GN=MAD2 PE=2 SV=1
Cluster-60288.2000	0	34.6674	#NAME?	1.41e-08	1.75e-06	down	mes-miR477a,mes-miR477d	E3 ubiquitin-protein ligase ATL42 OS=Arabidopsis thaliana GN=ATL42 PE=1 SV=2
Cluster-60288.187679	146.031	39.8892	1.8722	0.00027575	0.010352	up	mes-miR477a,mes-miR477d	Pentatricopeptide repeat-containing protein DOT4, chloroplastic OS=Arabidopsis thaliana GN=DOT4 PE=2 SV=1
Cluster-60288.391565	24.3179	340.145	-3.8061	3.06e-12	8.84e-10	down	mes-miR477a	Patellin-5 OS=Arabidopsis thaliana GN=PATL5 PE=1 SV=2
Cluster-60288.412436	1.122	183.37	-7.3525	1.7e-21	2.7e-18	down	mes-miR477a	Myosin-10 OS=Mus musculus GN=Myh10 PE=1 SV=2
Cluster-60288.419553	0	23.2694	#NAME?	2.18e-06	0.00015714	down	mes-miR477a	Mitotic spindle checkpoint protein MAD2 OS=Zea mays GN=MAD2 PE=2 SV=1
Cluster-12111.0	26.944	1.92335	3.8083	0.00010329	0.0045011	up	mes-miR172c	-//-
Cluster-60288.375617	16.9229	130.28	-2.9446	1.65e-07	1.61e-05	down	hbr-miR156	WEB family protein At5g16730, chloroplastic OS=Arabidopsis thaliana GN=At5g16730 PE=1 SV=1
Cluster-60288.377632	7.53746	53.1919	-2.8191	6.88e-05	0.0031828	down	hbr-miR156	WEB family protein At5g16730, chloroplastic OS=Arabidopsis thaliana GN=At5g16730 PE=1 SV=1
Cluster-60288.116343	6.77855	42.9725	-2.6644	0.00062296	0.0206	down	hbr-miR156	Transcription factor bHLH7 OS=Arabidopsis thaliana GN=BHLH7 PE=2 SV=1
Cluster-60288.119682	0	27.3966	#NAME?	3.65e-07	3.24e-05	down	hbr-miR156	Probable xyloglucan endotransglucosylase/hydrolase protein 10 OS=Arabidopsis thaliana GN=XTH10 PE=2 SV=1
Cluster-60288.169171	192.466	1.57235	6.9355	3.06e-08	3.53e-06	up	hbr-miR156	-//-
Cluster-60288.245881	229.675	10.0738	4.5109	1.75e-15	9.97e-13	up	hbr-miR156	-//-
Cluster-60288.421807	0	11.4341	#NAME?	0.0012244	0.03618	down	gma-miR4995	-//-
Cluster-60288.11710	0.660319	36.9616	-5.8067	1.84e-07	1.77e-05	down	gma-miR396a-3p	-//-
Cluster-60288.416477	0	22.8372	#NAME?	3.53e-06	0.00024106	down	gma-miR396a-3p	-//-
Cluster-60288.282209	15.9737	117.171	-2.8748	4.87e-07	4.2e-05	down	gma-miR172b-5p,ptc-miR172b-5p	Kinesin-like protein KIF19 OS=Homo sapiens GN=KIF19 PE=2 SV=2
Cluster-60288.188461	0	103.22	#NAME?	9.58e-05	0.0042207	down	gma-miR172b-5p	Glycerophosphodiester phosphodiesterase GDPD6 OS=Arabidopsis thaliana GN=GDPD6 PE=2 SV=1
Cluster-60288.169853	1.90419	36.4027	-4.2568	5.52e-06	0.00035636	down	gma-miR172b-5p	Floral homeotic protein APETALA 2 OS=Arabidopsis thaliana GN=AP2 PE=1 SV=1
Cluster-60288.325277	10.4459	52.7644	-2.3366	0.00048661	0.016775	down	gma-miR172b-5p	Floral homeotic protein APETALA 2 OS=Arabidopsis thaliana GN=AP2 PE=1 SV=1
Cluster-60288.306254	15.5175	73.4499	-2.2429	0.001377	0.039745	down	gma-miR172b-5p	Alkylated DNA repair protein alkB homolog 8 OS=Mus musculus GN=Alkbh8 PE=1 SV=1
Cluster-60288.125559	23.1946	117.405	-2.3396	3.32e-05	0.0017041	down	gma-miR172b-5p	-//-
Cluster-60288.169864	1.85351	23.5336	-3.6664	0.00049734	0.017072	down	gma-miR172b-5p	-//-
Cluster-60288.237796	0	13.4645	#NAME?	0.0003431	0.012478	down	gma-miR172b-5p	-//-
Cluster-60288.208305	33.0211	0.514319	6.0046	0.00056465	0.018992	up	gma-miR172b-5p	Probable inactive purple acid phosphatase 27 OS=Arabidopsis thaliana GN=PAP27 PE=2 SV=1
Cluster-60288.201777	296.498	31.4275	3.2379	1.86e-08	2.27e-06	up	gma-miR172b-5p	-//-
Cluster-60288.220471	81.2565	0	Inf	0.00018797	0.0074938	up	gma-miR172b-5p	-//-
Cluster-60288.310341	73.9948	18.1912	2.0242	0.00050446	0.017271	up	gma-miR172b-5p	-//-
Cluster-60288.414177	16.1052	242.803	-3.9142	1.16e-12	3.7e-10	down	gma-miR169v	Protein QUIRKY OS=Arabidopsis thaliana GN=QKY PE=2 SV=1
Cluster-60288.414178	2.99199	70.9067	-4.5667	1.9e-09	2.92e-07	down	gma-miR169v	Protein QUIRKY OS=Arabidopsis thaliana GN=QKY PE=2 SV=1
Cluster-6763.0	2.13299	28.7077	-3.7505	0.00013932	0.0058283	down	gma-miR169v	Probable WRKY transcription factor 56 OS=Arabidopsis thaliana GN=WRKY56 PE=2 SV=1
Cluster-60288.262861	4.34683	61.0481	-3.8119	1.58e-05	0.00089337	down	gma-miR168b	Endoglucanase 7 OS=Oryza sativa subsp. japonica GN=GLU10 PE=2 SV=1
Cluster-60288.270083	3.80838	55.2832	-3.8596	0.00077767	0.024802	down	gma-miR166m,osa-miR166g-3p,pta-miR319	Stachyose synthase OS=Pisum sativum GN=STS1 PE=1 SV=1
Cluster-60288.388103	0	41.4108	#NAME?	7.86e-10	1.32e-07	down	gma-miR166m,osa-miR166g-3p	Kinesin-like protein KIFC3 OS=Homo sapiens GN=KIFC3 PE=1 SV=4
Cluster-60288.413632	1.78232	53.1579	-4.8985	7.38e-08	7.75e-06	down	gma-miR166m,osa-miR166g-3p	Kinesin-like protein KIFC3 OS=Homo sapiens GN=KIFC3 PE=1 SV=4
Cluster-60288.416872	0.660319	18.4985	-4.8081	0.00040617	0.014385	down	gma-miR166m,osa-miR166g-3p	Kinesin-like protein KIFC3 OS=Homo sapiens GN=KIFC3 PE=1 SV=4
Cluster-60288.14113	0	14.982	#NAME?	0.00019573	0.0077578	down	gma-miR159e-5p	-//-
Cluster-60288.290339	17.8682	0	Inf	0.00012931	0.0054648	up	gma-miR159e-5p	Myosin-1 OS=Arabidopsis thaliana GN=VIII-1 PE=1 SV=1
Cluster-60288.301463	4.41399	68.2879	-3.9515	8.98e-05	0.0039886	down	gma-miR159a-5p,gma-miR159e-5p	Probable auxin efflux carrier component 1b OS=Oryza sativa subsp. japonica GN=PIN1B PE=2 SV=1
Cluster-60288.359436	3.66599	26.8371	-2.872	0.0014841	0.042275	down	gma-miR159a-5p,gma-miR159e-5p	Probable auxin efflux carrier component 1b OS=Oryza sativa subsp. japonica GN=PIN1B PE=2 SV=1
Cluster-60288.5938	0.380838	32.4975	-6.415	2.9e-07	2.63e-05	down	gma-miR159a-5p,gma-miR159e-5p	Probable auxin efflux carrier component 1b OS=Oryza sativa subsp. japonica GN=PIN1B PE=2 SV=1
Cluster-60288.12146	2.84399	28.48	-3.324	0.00046465	0.016131	down	gma-miR156r,hbr-miR156	Short-chain dehydrogenase TIC 32, chloroplastic OS=Arabidopsis thaliana GN=TIC32 PE=2 SV=1
Cluster-60288.418525	0.747999	15.7763	-4.3986	0.0015234	0.043185	down	gma-miR156r,hbr-miR156	Short-chain dehydrogenase TIC 32, chloroplastic OS=Arabidopsis thaliana GN=TIC32 PE=2 SV=1
Cluster-60288.183863	0	84.4341	#NAME?	5.55e-16	3.48e-13	down	gma-miR156r	Sugar transporter ERD6-like 5 OS=Arabidopsis thaliana GN=At1g54730 PE=2 SV=2
Cluster-60288.246077	17.1339	0	Inf	2.34e-05	0.0012575	up	gma-miR156r	Sugar transporter ERD6-like 5 OS=Arabidopsis thaliana GN=At1g54730 PE=2 SV=2
Cluster-60288.11441	20.6451	220.185	-3.4148	1.32e-10	2.67e-08	down	gma-miR156g,mtr-miR2673a	Squamosa promoter-binding-like protein 17 OS=Oryza sativa subsp. japonica GN=SPL17 PE=2 SV=2
Cluster-60288.421629	0	13.7667	#NAME?	0.00035298	0.012764	down	gma-miR156g	Probable ubiquitin-like-specific protease 2A OS=Arabidopsis thaliana GN=ULP2A PE=2 SV=2
Cluster-60288.85248	24.1096	270.222	-3.4865	3.37e-05	0.0017247	down	gma-miR156g	Probable LRR receptor-like serine/threonine-protein kinase At4g37250 OS=Arabidopsis thaliana GN=At4g37250 PE=2 SV=1
Cluster-60288.106150	58.5378	1.94465	4.9118	3.36e-09	4.85e-07	up	gma-miR156g	Zinc finger CCCH domain-containing protein 67 OS=Arabidopsis thaliana GN=At5g63260 PE=2 SV=2
Cluster-60288.356484	276.261	15.5151	4.1543	1.48e-14	7.12e-12	up	gma-miR156g	Zinc finger CCCH domain-containing protein 67 OS=Arabidopsis thaliana GN=At5g63260 PE=2 SV=2
Cluster-60288.292944	18.675	1.52669	3.6126	0.0014903	0.042427	up	gma-miR156g	ABC transporter D family member 2, chloroplastic OS=Arabidopsis thaliana GN=ABCC2 PE=1 SV=1
Cluster-60288.141602	3.43995	33.3823	-3.2786	0.00021552	0.0084027	down	csi-miR477b,mes-miR477d	Ethylene-responsive transcription factor ERF012 OS=Arabidopsis thaliana GN=ERF012 PE=2 SV=1
Cluster-9273.0	0	19.0256	#NAME?	2e-05	0.001096	down	csi-miR477b,mes-miR477d	-//-
Cluster-60288.146265	3.80838	36.4088	-3.257	8.07e-05	0.00364	down	csi-miR477b,mes-miR477a,mes-miR477d,vvi-miR156e	Nudix hydrolase 23, chloroplastic OS=Arabidopsis thaliana GN=NUDT23 PE=1 SV=2
Cluster-60288.214059	68.63	358.607	-2.3855	4.15e-07	3.63e-05	down	csi-miR477b,mes-miR477a,mes-miR477d,nta-miR477a	Protein WVD2-like 1 OS=Arabidopsis thaliana GN=WDL1 PE=1 SV=1
Cluster-60288.228456	0	27.8556	#NAME?	3.23e-07	2.9e-05	down	cpa-miR8155,rgl-miR5139,vvi-miR845c	Hydrophobic protein LTI6B OS=Oryza sativa subsp. indica GN=LTI6B PE=3 SV=2
Cluster-60288.272674	9.09098	48.8375	-2.4255	0.00060807	0.020183	down	cpa-miR8155,rgl-miR5139,vvi-miR845c	Hydrophobic protein LTI6B OS=Oryza sativa subsp. indica GN=LTI6B PE=3 SV=2
Cluster-60288.373706	53.9033	4.88603	3.4636	2.23e-05	0.0012058	up	cpa-miR8155,rgl-miR5139,vvi-miR845c	-//-
Cluster-60288.10740	0	13.9103	#NAME?	0.00033604	0.012257	down	cpa-miR8155,rgl-miR5139	Growth-regulating factor 1 OS=Oryza sativa subsp. japonica GN=GRF1 PE=3 SV=1
Cluster-60288.10742	0	30.3561	#NAME?	9.47e-08	9.71e-06	down	cpa-miR8155,rgl-miR5139	Growth-regulating factor 1 OS=Oryza sativa subsp. japonica GN=GRF1 PE=3 SV=1
Cluster-60288.106623	37.4228	5.3359	2.8101	0.00068194	0.022219	up	cpa-miR8155,rgl-miR5139	DDT domain-containing protein DDB_G0282237 OS=Dictyostelium discoideum GN=DDB_G0282237 PE=3 SV=1
Cluster-60288.367998	24.1591	0	Inf	0.0001211	0.0051704	up	bdi-miR159a-5p,zma-miR159c-5p	Transcription factor GAMYB OS=Oryza sativa subsp. indica GN=GAM1 PE=2 SV=1
Cluster-60288.295787	13.805	57.1888	-2.0505	0.0013174	0.038339	down	bdi-miR159a-5p	Leucine-rich repeat receptor protein kinase MSP1 OS=Oryza sativa subsp. japonica GN=MSP1 PE=1 SV=1
Cluster-60288.331336	1.52335	124.273	-6.3501	3.76e-12	1.06e-09	down	bdi-miR159a-5p	Leucine-rich repeat receptor protein kinase MSP1 OS=Oryza sativa subsp. japonica GN=MSP1 PE=1 SV=1
Cluster-60288.381646	2.46315	66.3408	-4.7513	2.35e-09	3.53e-07	down	bdi-miR159a-5p	Leucine-rich repeat receptor protein kinase MSP1 OS=Oryza sativa subsp. japonica GN=MSP1 PE=1 SV=1
Cluster-60288.8838	0	12.4434	#NAME?	0.00062556	0.020668	down	bdi-miR159a-5p	Leucine-rich repeat receptor protein kinase MSP1 OS=Oryza sativa subsp. japonica GN=MSP1 PE=1 SV=1
Cluster-60288.13269	12.9898	122.145	-3.2331	4.8e-08	5.28e-06	down	bdi-miR159a-5p	Glucuronoxylan 4-O-methyltransferase 3 OS=Arabidopsis thaliana GN=GXM3 PE=1 SV=1
Cluster-60288.314735	36.6611	235.729	-2.6848	1.28e-07	1.28e-05	down	bdi-miR159a-5p	Glucuronoxylan 4-O-methyltransferase 3 OS=Arabidopsis thaliana GN=GXM3 PE=1 SV=1
Cluster-60288.216379	639.599	178.943	1.8377	0.00049865	0.017106	up	bdi-miR159a-5p	3-hydroxy-3-methylglutaryl-coenzyme A reductase 3 OS=Oryza sativa subsp. japonica GN=HMG3 PE=2 SV=2
Cluster-60288.157114	29.4181	165.259	-2.4899	0.001087	0.032778	down	bdi-miR159a-3p,osa-miR159e	Putative ribonuclease H protein At1g65750 OS=Arabidopsis thaliana GN=At1g65750 PE=3 SV=1
Cluster-60288.2924	0.761676	21.3765	-4.8107	0.00023394	0.0090169	down	bdi-miR159a-3p,osa-miR159c	Protein IRREGULAR XYLEM 15 OS=Arabidopsis thaliana GN=IRX15 PE=2 SV=1
Cluster-60288.282458	0	42.621	#NAME?	5.15e-10	9.05e-08	down	bdi-miR159a-3p,novel_6,sof-miR159e	Transcription factor GTE1 OS=Arabidopsis thaliana GN=GTE1 PE=2 SV=1
Cluster-60288.302107	0	43.1977	#NAME?	3.31e-06	0.00022761	down	bdi-miR159a-3p,novel_6,sof-miR159e	Transcription factor GTE1 OS=Arabidopsis thaliana GN=GTE1 PE=2 SV=1
Cluster-60288.312120	5.10166	55.9562	-3.4553	2.66e-06	0.00018778	down	bdi-miR159a-3p,mtr-miR319a-3p,novel_6,osa-miR159c,osa-miR159d,osa-miR159e,pta-miR319,ptc-miR319e,sof-miR159e	-//-
Cluster-60288.37402	19.6465	186.504	-3.2469	3.03e-09	4.43e-07	down	bdi-miR159a-3p,mtr-miR319a-3p,novel_6,osa-miR159c,osa-miR159d,osa-miR159e,pta-miR319,ptc-miR319e,sof-miR159e	-//-
Cluster-60288.312493	0.33016	23.1446	-6.1314	0.00079201	0.025159	down	bdi-miR159a-3p,gma-miR159a-5p,gma-miR159e-5p,mtr-miR319a-3p,novel_6,osa-miR159c,osa-miR159d,osa-miR159e,pta-miR319,ptc-miR319e,sof-miR159e	-//-
Cluster-60288.263551	4.36331	78.7007	-4.1729	0.00010402	0.0045279	down	ath-miR827	Long-chain-alcohol oxidase FAO4A OS=Arabidopsis thaliana GN=FAO4A PE=3 SV=2
Cluster-60288.12169	9.69908	320.549	-5.0466	1.03e-09	1.69e-07	down	ath-miR396a-3p,osa-miR396a-3p	Trans-resveratrol di-O-methyltransferase OS=Vitis vinifera GN=ROMT PE=1 SV=2
Cluster-17921.0	70.6511	0	Inf	1.54e-13	5.89e-11	up	ath-miR395a	-//-
Cluster-60288.88138	56.0514	163.383	-1.5434	0.0017006	0.047233	down	ath-miR319a,mtr-miR319a-3p,osa-miR159e,pta-miR319,ptc-miR319e	DNA (cytosine-5)-methyltransferase 1B OS=Oryza sativa subsp. japonica GN=MET1B PE=2 SV=1
Cluster-60288.149753	3.37967	30.5342	-3.1755	0.00032084	0.011783	down	ath-miR319a,bdi-miR159a-3p,mtr-miR319a-3p,novel_6,osa-miR159c,osa-miR159d,osa-miR159e,pta-miR319,ptc-miR319e	Transcription factor GAMYB OS=Oryza sativa subsp. japonica GN=GAM1 PE=2 SV=1
Cluster-60288.17374	0	12.2091	#NAME?	0.00072269	0.023342	down	ath-miR172c,sbi-miR172f,tcc-miR172d	ABC transporter G family member 14 OS=Arabidopsis thaliana GN=ABCG14 PE=2 SV=1
Cluster-60288.152335	2.31112	64.3203	-4.7986	0.00020169	0.0079472	down	ath-miR172a,ath-miR172c,tcc-miR172d	Non-specific phospholipase C4 OS=Arabidopsis thaliana GN=NPC4 PE=1 SV=1
Cluster-60288.94981	12.0391	105.39	-3.1299	2.57e-07	2.37e-05	down	ath-miR172a,ath-miR172c,novel_130,sbi-miR172f,tcc-miR172d	Arogenate dehydratase/prephenate dehydratase 1, chloroplastic OS=Arabidopsis thaliana GN=ADT1 PE=1 SV=1
Cluster-1961.0	0	18.5335	#NAME?	0.00031301	0.011531	down	ath-miR172a,ath-miR172c,mes-miR172c,vvi-miR172a,vvi-miR172b	-//-
Cluster-60288.411414	40.5913	249.512	-2.6199	1.47e-07	1.44e-05	down	ath-miR172a,ath-miR172c,mes-miR172c,tcc-miR172d,vvi-miR172a	Non-specific phospholipase C2 OS=Arabidopsis thaliana GN=NPC2 PE=2 SV=1
Cluster-60288.158237	159.036	796.003	-2.3234	2.32e-07	2.17e-05	down	ath-miR172a,ath-miR172c,mes-miR172c,sbi-miR172f,tcc-miR172d,vvi-miR172a,vvi-miR172b	Non-specific phospholipase C2 OS=Arabidopsis thaliana GN=NPC2 PE=2 SV=1
Cluster-60288.173734	1.6508	20.3524	-3.624	0.0017191	0.047652	down	ath-miR172a,ath-miR172c	Polyadenylate-binding protein 7 OS=Arabidopsis thaliana GN=PAB7 PE=2 SV=1
Cluster-60288.360981	10.9622	47.8388	-2.1256	0.0016127	0.045288	down	ath-miR171a-3p	Guanine nucleotide exchange factor SPIKE 1 OS=Arabidopsis thaliana GN=SPK1 PE=1 SV=1
Cluster-60288.197755	18.7752	111.994	-2.5765	3.59e-06	0.00024456	down	ath-miR171a-3p	CTD small phosphatase-like protein 2 OS=Dictyostelium discoideum GN=ctdspl2 PE=3 SV=1
Cluster-60288.44989	0.660319	21.5099	-5.0257	0.00010201	0.0044564	down	ath-miR169h,gma-miR169u,gma-miR169v	Chaperone protein DnaJ OS=Thermoplasma volcanium (strain ATCC 51530 / DSM 4299 / JCM 9571 / NBRC 15438 / GSS1) GN=dnaJ PE=3 SV=1
Cluster-60288.13461	3.80838	903.283	-7.8899	3.82e-09	5.44e-07	down	ath-miR169a-5p,gma-miR169v,ptc-miR169s	Probable aquaporin TIP-type RB7-5A OS=Nicotiana tabacum PE=2 SV=1
Cluster-60288.411647	13.8062	2774.05	-7.6505	2.8e-11	6.59e-09	down	ath-miR169a-5p,gma-miR169v,ptc-miR169s	Probable aquaporin TIP-type RB7-5A OS=Nicotiana tabacum PE=2 SV=1
Cluster-60288.14068	6.8675	1474.42	-7.7462	1.27e-08	1.6e-06	down	ath-miR169a-5p,gma-miR169v,ptc-miR169s	Probable aquaporin TIP2-1 OS=Oryza sativa subsp. japonica GN=TIP2-1 PE=2 SV=1
Cluster-60288.417964	1.422	20.3905	-3.8419	0.00092064	0.028564	down	ath-miR169a-5p,ath-miR169b-5p,ath-miR169h,gma-miR169u,gma-miR169v,osa-miR169r-5p	Probable WRKY transcription factor 56 OS=Arabidopsis thaliana GN=WRKY56 PE=2 SV=1
Cluster-60288.178669	0	15.3528	#NAME?	0.00014281	0.0059544	down	ath-miR162a-3p,zma-miR162-3p	-//-
Cluster-60288.148882	988.921	237.741	2.0565	3.62e-06	0.00024626	up	ath-miR162a-3p,zma-miR162-3p	Tetraspanin-8 OS=Arabidopsis thaliana GN=TET8 PE=2 SV=1
Cluster-60288.224083	6146.2	2086.99	1.5583	0.00093622	0.028972	up	ath-miR162a-3p,osa-miR162b,zma-miR162-3p	2-alkenal reductase (NADP(+)-dependent) OS=Nicotiana tabacum GN=DBR PE=1 SV=1
Cluster-60288.108377	2.31112	24.1043	-3.3826	0.0010432	0.031664	down	ath-miR160a-5p,csi-miR160,gma-miR160b,osa-miR160e-5p,osa-miR160f-5p,ptc-miR160g	Auxin response factor 17 OS=Arabidopsis thaliana GN=ARF17 PE=2 SV=1
Cluster-60288.278709	31.606	0	Inf	1.35e-08	1.69e-06	up	ath-miR157d,hbr-miR156	Glycosylphosphatidylinositol anchor attachment 1 protein OS=Homo sapiens GN=GPAA1 PE=1 SV=3
Cluster-60288.40289	1.82616	27.3509	-3.9047	0.00012184	0.0051984	down	ath-miR157d,gma-miR156r,hbr-miR156,zma-miR156k-5p	Probable mitochondrial adenine nucleotide transporter BTL3 OS=Arabidopsis thaliana GN=At5g64970 PE=2 SV=1
Cluster-60288.29567	0	36.7795	#NAME?	5.81e-09	7.95e-07	down	ath-miR157a-5p,ath-miR157d,hbr-miR156	-//-
Cluster-60288.29569	0.660319	66.4747	-6.6535	8.36e-12	2.19e-09	down	ath-miR157a-5p,ath-miR157d,hbr-miR156	-//-
Cluster-60288.253733	21.0754	145.267	-2.7851	3.84e-07	3.4e-05	down	ath-miR157a-5p,ath-miR157d,gma-miR156g,hbr-miR156	Sulfate transporter 4.1, chloroplastic OS=Arabidopsis thaliana GN=SULTR4;1 PE=1 SV=1
Cluster-60288.350596	119.439	3.79951	4.9743	4.98e-06	0.00032579	up	ath-miR156g,nta-miR156f,osa-miR156l-5p,vvi-miR156e,zma-miR156k-5p	Cytochrome P450 94B1 OS=Arabidopsis thaliana GN=CYP94B1 PE=2 SV=1
Cluster-60288.261720	0	26.7043	#NAME?	4.41e-07	3.84e-05	down	ath-miR156g,nta-miR156f	-//-
Cluster-60288.216475	13.509	69.8634	-2.3706	0.00013898	0.0058158	down	ath-miR156g,mtr-miR2673a	DNA polymerase epsilon subunit 3 OS=Mus musculus GN=Pole3 PE=2 SV=1
Cluster-60288.418576	1.74532	26.4745	-3.923	0.00013796	0.0057764	down	ath-miR156g,ath-miR157a-5p,ath-miR157d,gma-miR156g,gma-miR156r,hbr-miR156,nta-miR156f,osa-miR156l-5p,vvi-miR156e,zma-miR156k-5p	Squamosa promoter-binding-like protein 7 OS=Oryza sativa subsp. indica GN=SPL7 PE=2 SV=1
Cluster-60288.418577	2.18367	25.5853	-3.5505	0.00036021	0.01297	down	ath-miR156g,ath-miR157a-5p,ath-miR157d,gma-miR156g,gma-miR156r,hbr-miR156,nta-miR156f,osa-miR156l-5p,vvi-miR156e,zma-miR156k-5p	-//-
Cluster-60288.12739	0.990479	21.1639	-4.4173	0.00029027	0.01082	down	ata-miR395b-3p,mtr-miR395g,tae-miR395b	-//-
Cluster-60288.318847	0.33016	13.2965	-5.3317	0.0017879	0.049227	down	ata-miR395b-3p,ath-miR395a,mtr-miR395a,mtr-miR395g,osa-miR395b,tae-miR395b	Uridine kinase-like protein 1, chloroplastic OS=Arabidopsis thaliana GN=UKL1 PE=1 SV=1
Cluster-60288.236503	21.6163	204.19	-3.2397	1.33e-09	2.12e-07	down	ata-miR395b-3p	Transcription repressor OFP1 OS=Arabidopsis thaliana GN=OFP1 PE=1 SV=1
Cluster-60288.85164	1.82616	41.3962	-4.5026	6.95e-07	5.78e-05	down	ata-miR395b-3p	Transcription repressor OFP1 OS=Arabidopsis thaliana GN=OFP1 PE=1 SV=1
Cluster-60288.317243	3.58515	193.833	-5.7566	3.02e-13	1.09e-10	down	ata-miR395b-3p	Serine carboxypeptidase-like 27 OS=Arabidopsis thaliana GN=SCPL27 PE=2 SV=1
Cluster-60288.143065	0	10.9426	#NAME?	0.001657	0.046256	down	ata-miR395b-3p	RNA polymerase II C-terminal domain phosphatase-like 4 OS=Arabidopsis thaliana GN=CPL4 PE=1 SV=1
Cluster-60288.416794	11.9788	78.5465	-2.7131	1.47e-05	0.00083433	down	ata-miR395b-3p	Ras-related protein RABC1 OS=Arabidopsis thaliana GN=RABC1 PE=1 SV=1
Cluster-60288.382533	91.036	7.51137	3.5993	4.85e-05	0.0023601	up	ata-miR393-5p,ath-miR393a-5p,osa-miR393a	-//-
Cluster-60288.50608	34.8953	0	Inf	3.27e-09	4.74e-07	up	aly-miR165a-3p,osa-miR166g-3p	Homeobox-leucine zipper protein HOX32 OS=Oryza sativa subsp. japonica GN=HOX32 PE=2 SV=1
Cluster-60288.228938	565.96	2256.3	-1.9952	6.63e-06	0.00041967	down	aly-miR157d-3p,novel_117	Probable linoleate 9S-lipoxygenase 5 OS=Solanum tuberosum GN=LOX1.5 PE=2 SV=1
Cluster-60288.294862	402.341	1149.3	-1.5143	0.00039033	0.013907	down	aly-miR157d-3p,novel_117	-//-
Cluster-60288.116562	21.5274	105.47	-2.2926	0.00014743	0.0061162	down	aly-miR156b-3p,osa-miR156f-3p	Probable LRR receptor-like serine/threonine-protein kinase At1g12460 OS=Arabidopsis thaliana GN=At1g12460 PE=2 SV=1
Cluster-60288.132040	2.46315	40.0385	-4.0228	0.00039101	0.013928	down	aly-miR156b-3p,osa-miR156f-3p	Probable LRR receptor-like serine/threonine-protein kinase At1g12460 OS=Arabidopsis thaliana GN=At1g12460 PE=2 SV=1
Cluster-60288.351170	25.3441	0	Inf	2.53e-07	2.33e-05	up	aly-miR156b-3p	-//-
Cluster-60288.371120	50.4524	0	Inf	4.9e-12	1.34e-09	up	aly-miR156b-3p	-//-
Cluster-60288.226066	16.1406	85.8434	-2.411	8.62e-05	0.0038519	down	aau-miR160,mtr-miR2673a	Magnesium-chelatase subunit ChlH, chloroplastic OS=Oryza sativa subsp. indica GN=CHLH PE=3 SV=1
Cluster-60288.133253	24.7865	426.623	-4.1053	2.72e-08	3.17e-06	down	aau-miR160	BAHD acyltransferase DCR OS=Arabidopsis thaliana GN=DCR PE=2 SV=1
Cluster-60288.153128	50.6894	600.696	-3.5669	1.8e-05	0.00099485	down	aau-miR160	BAHD acyltransferase DCR OS=Arabidopsis thaliana GN=DCR PE=2 SV=1
Cluster-60288.106698	12.4706	59.101	-2.2446	0.00057445	0.01927	down	aau-miR160	Auxin response factor 18 OS=Oryza sativa subsp. japonica GN=ARF18 PE=2 SV=1
Cluster-60288.276049	33.4198	111.109	-1.7332	0.0011947	0.035446	down	aau-miR160	Auxin response factor 18 OS=Oryza sativa subsp. japonica GN=ARF18 PE=2 SV=1
Cluster-60288.190331	0	11.0187	#NAME?	0.0016146	0.045333	down	--	Zingipain-1 OS=Zingiber officinale PE=1 SV=1
Cluster-60288.291241	7.42369	97.5525	-3.716	4.84e-06	0.0003183	down	--	Zinc-finger homeodomain protein 10 OS=Arabidopsis thaliana GN=ZHD10 PE=1 SV=1
Cluster-60288.291243	53.5322	240.766	-2.1692	1.1e-05	0.00065032	down	--	Zinc-finger homeodomain protein 10 OS=Arabidopsis thaliana GN=ZHD10 PE=1 SV=1
Cluster-60288.191454	20.4766	105.088	-2.3596	2.95e-05	0.0015371	down	--	Zinc transporter 4 OS=Oryza sativa subsp. japonica GN=ZIP4 PE=2 SV=1
Cluster-60288.191242	17.5832	83.5795	-2.249	0.00011251	0.0048479	down	--	Zinc transporter 3 OS=Oryza sativa subsp. japonica GN=ZIP3 PE=1 SV=2
Cluster-60288.6851	0	17.1204	#NAME?	5.93e-05	0.002809	down	--	Zinc finger protein ZAT4 OS=Arabidopsis thaliana GN=ZAT4 PE=2 SV=1
Cluster-35123.0	1.83983	22.6208	-3.62	0.00059039	0.019699	down	--	Zinc finger protein ZAT12 OS=Arabidopsis thaliana GN=ZAT12 PE=2 SV=1
Cluster-60288.210733	56.394	309.935	-2.4583	0.00027888	0.010451	down	--	Zinc finger protein ZAT11 OS=Arabidopsis thaliana GN=ZAT11 PE=2 SV=1
Cluster-60288.226216	1.32064	71.6895	-5.7625	2.55e-11	6.05e-09	down	--	Zinc finger protein VAR3, chloroplastic OS=Arabidopsis thaliana GN=VAR3 PE=1 SV=2
Cluster-60288.233996	0	205.569	#NAME?	5.99e-26	1.98e-22	down	--	Zinc finger protein VAR3, chloroplastic OS=Arabidopsis thaliana GN=VAR3 PE=1 SV=2
Cluster-60288.343847	1.14251	23.0757	-4.3361	0.00012393	0.005276	down	--	Zinc finger protein STOP1 homolog OS=Oryza sativa subsp. japonica GN=Os01g0871200 PE=2 SV=1
Cluster-4063.0	0	11.9728	#NAME?	0.00095438	0.029438	down	--	Zinc finger protein STAMENLESS 1 OS=Oryza sativa subsp. japonica GN=SL1 PE=2 SV=1
Cluster-60288.183023	11.1459	52.1937	-2.2274	0.00096684	0.029753	down	--	Zinc finger protein MAGPIE OS=Arabidopsis thaliana GN=MGP PE=1 SV=1
Cluster-60288.420635	3.65915	40.8878	-3.4821	2.46e-05	0.001316	down	--	Zinc finger protein KNUCKLES OS=Arabidopsis thaliana GN=KNU PE=1 SV=1
Cluster-60288.14133	1.47267	30.5164	-4.3731	1.6e-05	0.00089932	down	--	Zinc finger protein GIS2 OS=Arabidopsis thaliana GN=GIS2 PE=2 SV=1
Cluster-60288.411817	0	16.2856	#NAME?	9.34e-05	0.0041275	down	--	Zinc finger protein CONSTANS-LIKE 5 OS=Arabidopsis thaliana GN=COL5 PE=2 SV=2
Cluster-60288.411818	0	15.1363	#NAME?	0.0001633	0.00667	down	--	Zinc finger protein CONSTANS-LIKE 5 OS=Arabidopsis thaliana GN=COL5 PE=2 SV=2
Cluster-60288.297323	21.8755	125.477	-2.52	0.0016846	0.04687	down	--	Zinc finger protein CONSTANS-LIKE 4 OS=Arabidopsis thaliana GN=COL4 PE=2 SV=2
Cluster-60288.10257	0	39.8506	#NAME?	2.34e-05	0.0012564	down	--	Zinc finger protein 7 OS=Arabidopsis thaliana GN=ZFP7 PE=2 SV=1
Cluster-60288.374572	23.7947	240.321	-3.3363	2.64e-10	5.01e-08	down	--	Zinc finger protein 7 OS=Arabidopsis thaliana GN=ZFP7 PE=2 SV=1
Cluster-60288.409933	0.761676	35.5991	-5.5465	3.62e-07	3.22e-05	down	--	Zinc finger protein 7 OS=Arabidopsis thaliana GN=ZFP7 PE=2 SV=1
Cluster-60288.421038	0	17.3903	#NAME?	5.12e-05	0.0024707	down	--	Zinc finger protein 7 OS=Arabidopsis thaliana GN=ZFP7 PE=2 SV=1
Cluster-54099.0	0	25.1218	#NAME?	0.00057548	0.019295	down	--	Zinc finger protein 629 OS=Homo sapiens GN=ZNF629 PE=1 SV=2
Cluster-60288.11242	3.26867	44.8816	-3.7793	9.09e-06	0.00055058	down	--	Zinc finger protein 6 OS=Arabidopsis thaliana GN=ZFP6 PE=2 SV=1
Cluster-60288.3198	5.13183	55.0872	-3.4242	3.42e-06	0.00023479	down	--	Zinc finger protein 6 OS=Arabidopsis thaliana GN=ZFP6 PE=2 SV=1
Cluster-60288.370618	12.3227	51.9481	-2.0758	0.0014937	0.042496	down	--	Zinc finger protein 6 OS=Arabidopsis thaliana GN=ZFP6 PE=2 SV=1
Cluster-27137.0	0	15.0622	#NAME?	0.00014732	0.0061133	down	--	Zinc finger protein 4 OS=Arabidopsis thaliana GN=ZFP4 PE=2 SV=2
Cluster-1570.0	0	13.7901	#NAME?	0.0016825	0.046826	down	--	Zinc finger protein 235 OS=Mus musculus GN=Znf235 PE=2 SV=1
Cluster-60288.14220	0.710998	18.9611	-4.7371	0.00033745	0.0123	down	--	Zinc finger protein 1 OS=Arabidopsis thaliana GN=ZFP1 PE=2 SV=1
Cluster-60288.420633	1.13568	21.8065	-4.2631	0.00023049	0.0089142	down	--	Zinc finger protein 1 OS=Arabidopsis thaliana GN=ZFP1 PE=2 SV=1
Cluster-60288.5259	0.33016	42.5825	-7.011	4.19e-09	5.91e-07	down	--	Zinc finger protein 1 OS=Arabidopsis thaliana GN=ZFP1 PE=2 SV=1
Cluster-8275.0	0	18.2479	#NAME?	8.13e-05	0.0036654	down	--	Zinc finger protein 1 OS=Arabidopsis thaliana GN=ZFP1 PE=2 SV=1
Cluster-60288.290986	0	18.704	#NAME?	2.5e-05	0.0013305	down	--	Zinc finger CCCH domain-containing protein ZFN-like OS=Pisum sativum PE=2 SV=1
Cluster-60288.27597	0	23.1902	#NAME?	2.66e-06	0.00018778	down	--	Zinc finger CCCH domain-containing protein 7 OS=Arabidopsis thaliana GN=At1g21570 PE=1 SV=1
Cluster-60288.117025	7.76753	92.8036	-3.5787	2.24e-08	2.67e-06	down	--	Zinc finger CCCH domain-containing protein 66 OS=Oryza sativa subsp. japonica GN=Os12g0405100 PE=2 SV=1
Cluster-60288.150904	6.45246	55.3795	-3.1014	1.81e-05	0.0010004	down	--	Zinc finger CCCH domain-containing protein 53 OS=Oryza sativa subsp. japonica GN=Os07g0682400 PE=2 SV=1
Cluster-60288.150905	19.7218	83.0474	-2.0741	0.00040896	0.014469	down	--	Zinc finger CCCH domain-containing protein 53 OS=Oryza sativa subsp. japonica GN=Os07g0682400 PE=2 SV=1
Cluster-60288.150907	60.827	212.5	-1.8047	0.00018281	0.007337	down	--	Zinc finger CCCH domain-containing protein 53 OS=Oryza sativa subsp. japonica GN=Os07g0682400 PE=2 SV=1
Cluster-60288.305755	5.42498	33.7311	-2.6364	0.0012912	0.037722	down	--	Zinc finger CCCH domain-containing protein 53 OS=Oryza sativa subsp. japonica GN=Os07g0682400 PE=2 SV=1
Cluster-60288.144096	0	16.0182	#NAME?	0.00010841	0.0046927	down	--	Zinc finger CCCH domain-containing protein 39 OS=Oryza sativa subsp. japonica GN=Os05g0576300 PE=2 SV=1
Cluster-60288.284833	10.4185	65.9669	-2.6626	5.14e-05	0.0024777	down	--	Zinc finger CCCH domain-containing protein 39 OS=Oryza sativa subsp. japonica GN=Os05g0576300 PE=2 SV=1
Cluster-60288.212423	507.061	1405.42	-1.4708	0.0012258	0.036209	down	--	Zinc finger CCCH domain-containing protein 33 OS=Oryza sativa subsp. japonica GN=Os05g0128200 PE=2 SV=1
Cluster-60288.146039	2.44264	31.3564	-3.6822	9.2e-05	0.0040724	down	--	Zinc finger CCCH domain-containing protein 33 OS=Arabidopsis thaliana GN=ZFN1 PE=1 SV=1
Cluster-60288.220438	144.256	423.898	-1.5551	0.00060495	0.020099	down	--	Zinc finger CCCH domain-containing protein 24 OS=Oryza sativa subsp. japonica GN=Os03g0698800 PE=2 SV=1
Cluster-60288.201874	56.0502	232.603	-2.0531	2.59e-05	0.0013731	down	--	Zinc finger CCCH domain-containing protein 22 OS=Oryza sativa subsp. japonica GN=Os03g0328900 PE=2 SV=2
Cluster-60288.281526	109.17	347.339	-1.6698	0.00028513	0.010661	down	--	Zinc finger CCCH domain-containing protein 22 OS=Oryza sativa subsp. japonica GN=Os03g0328900 PE=2 SV=2
Cluster-60288.121926	0	47.2393	#NAME?	9.06e-11	1.92e-08	down	--	Zinc finger CCCH domain-containing protein 18 OS=Arabidopsis thaliana GN=At2g05160 PE=2 SV=1
Cluster-60288.28889	35.9296	114.35	-1.6702	0.0015904	0.044774	down	--	Zinc finger CCCH domain-containing protein 18 OS=Arabidopsis thaliana GN=At2g05160 PE=2 SV=1
Cluster-60288.124431	9.49514	44.3218	-2.2228	0.0018096	0.0497	down	--	Zinc finger CCCH domain-containing protein 16 OS=Oryza sativa subsp. japonica GN=Os02g0557500 PE=2 SV=2
Cluster-60288.6986	0	11.9494	#NAME?	0.00084268	0.026512	down	--	Zinc finger CCCH domain-containing protein 15 OS=Arabidopsis thaliana GN=At1g68200 PE=2 SV=1
Cluster-60288.6988	0	10.9589	#NAME?	0.0015408	0.043583	down	--	Zinc finger CCCH domain-containing protein 15 OS=Arabidopsis thaliana GN=At1g68200 PE=2 SV=1
Cluster-60288.229231	0	46.5221	#NAME?	7.07e-07	5.86e-05	down	--	Zinc finger A20 and AN1 domain-containing stress-associated protein 5 OS=Oryza sativa subsp. japonica GN=SAP5 PE=2 SV=1
Cluster-60288.318880	3.54131	31.4361	-3.1501	0.00036965	0.013262	down	--	Zeta-carotene desaturase, chloroplastic/chromoplastic OS=Narcissus pseudonarcissus GN=ZDS1 PE=2 SV=1
Cluster-60288.181663	0	95.1546	#NAME?	4.57e-17	3.56e-14	down	--	YTH domain-containing family protein 1 OS=Mus musculus GN=Ythdf1 PE=2 SV=1
Cluster-60288.103156	6.37846	38.2919	-2.5858	0.0013456	0.039027	down	--	Xylosyltransferase 1 OS=Canis familiaris GN=XYLT1 PE=2 SV=1
Cluster-60288.169742	2.46315	28.1087	-3.5124	0.00031646	0.011641	down	--	Xylosyltransferase 1 OS=Canis familiaris GN=XYLT1 PE=2 SV=1
Cluster-60288.45608	0	16.2997	#NAME?	9.93e-05	0.0043572	down	--	Xylosyltransferase 1 OS=Canis familiaris GN=XYLT1 PE=2 SV=1
Cluster-60288.281179	0.380838	25.8243	-6.0834	0.00011992	0.0051246	down	--	Xyloglucan glycosyltransferase 4 OS=Arabidopsis thaliana GN=CSLC4 PE=1 SV=1
Cluster-60288.317817	7.14014	96.4458	-3.7557	7.47e-09	9.99e-07	down	--	Xyloglucan galactosyltransferase KATAMARI1 homolog OS=Oryza sativa subsp. japonica GN=Os03g0144800 PE=2 SV=1
Cluster-60288.317820	4.79886	104.832	-4.4492	0.00014003	0.0058524	down	--	Xyloglucan galactosyltransferase KATAMARI1 homolog OS=Oryza sativa subsp. japonica GN=Os03g0144800 PE=2 SV=1
Cluster-60288.50627	69.345	883.389	-3.6712	2.79e-06	0.00019582	down	--	Xyloglucan galactosyltransferase KATAMARI1 homolog OS=Oryza sativa subsp. japonica GN=Os03g0144800 PE=2 SV=1
Cluster-60288.79655	16.7599	179.65	-3.4221	1.19e-06	9.23e-05	down	--	Xyloglucan galactosyltransferase KATAMARI1 homolog OS=Oryza sativa subsp. japonica GN=Os03g0144800 PE=2 SV=1
Cluster-60288.123770	12.2159	170.656	-3.8043	0.0014482	0.041464	down	--	Xyloglucan endotransglucosylase/hydrolase protein A OS=Phaseolus angularis GN=XTHA PE=1 SV=1
Cluster-60288.130997	0	235.896	#NAME?	1.3e-27	5.47e-24	down	--	Xyloglucan endotransglucosylase/hydrolase protein A OS=Phaseolus angularis GN=XTHA PE=1 SV=1
Cluster-60288.13199	0	50.2556	#NAME?	0.00052646	0.017911	down	--	Xyloglucan endotransglucosylase/hydrolase protein A OS=Phaseolus angularis GN=XTHA PE=1 SV=1
Cluster-60288.141831	9.78553	1321.41	-7.0772	1.16e-14	5.72e-12	down	--	Xyloglucan endotransglucosylase/hydrolase protein A OS=Phaseolus angularis GN=XTHA PE=1 SV=1
Cluster-60288.15067	0	178.15	#NAME?	8.33e-11	1.78e-08	down	--	Xyloglucan endotransglucosylase/hydrolase protein A OS=Phaseolus angularis GN=XTHA PE=1 SV=1
Cluster-60288.165310	0	113.064	#NAME?	4.18e-11	9.42e-09	down	--	Xyloglucan endotransglucosylase/hydrolase protein A OS=Phaseolus angularis GN=XTHA PE=1 SV=1
Cluster-60288.189159	0	100.623	#NAME?	1.27e-07	1.27e-05	down	--	Xyloglucan endotransglucosylase/hydrolase protein A OS=Phaseolus angularis GN=XTHA PE=1 SV=1
Cluster-60288.301937	0	70.3128	#NAME?	0.0002771	0.010396	down	--	Xyloglucan endotransglucosylase/hydrolase protein A OS=Phaseolus angularis GN=XTHA PE=1 SV=1
Cluster-60288.411937	8.58415	233.367	-4.7648	0.00029312	0.010909	down	--	Xyloglucan endotransglucosylase/hydrolase protein A OS=Phaseolus angularis GN=XTHA PE=1 SV=1
Cluster-60288.48330	7.1265	977.155	-7.0992	3.32e-22	5.96e-19	down	--	Xyloglucan endotransglucosylase/hydrolase protein A OS=Phaseolus angularis GN=XTHA PE=1 SV=1
Cluster-60288.12637	0	71.1977	#NAME?	7.65e-10	1.29e-07	down	--	Xyloglucan endotransglucosylase/hydrolase protein 9 OS=Arabidopsis thaliana GN=XTH9 PE=2 SV=2
Cluster-60288.149957	1.32064	73.1755	-5.7921	2.07e-11	4.99e-09	down	--	Xyloglucan endotransglucosylase/hydrolase protein 9 OS=Arabidopsis thaliana GN=XTH9 PE=2 SV=2
Cluster-60288.15019	0	16.6989	#NAME?	8.22e-05	0.0037014	down	--	Xyloglucan endotransglucosylase/hydrolase protein 9 OS=Arabidopsis thaliana GN=XTH9 PE=2 SV=2
Cluster-60288.15020	4.31667	544.186	-6.978	1.03e-17	8.91e-15	down	--	Xyloglucan endotransglucosylase/hydrolase protein 9 OS=Arabidopsis thaliana GN=XTH9 PE=2 SV=2
Cluster-60288.340758	19.3368	433.039	-4.4851	0.00024751	0.0094448	down	--	Xyloglucan endotransglucosylase/hydrolase protein 9 OS=Arabidopsis thaliana GN=XTH9 PE=2 SV=2
Cluster-60288.49546	34.7625	539.686	-3.9565	1.67e-07	1.62e-05	down	--	Xyloglucan endotransglucosylase/hydrolase protein 9 OS=Arabidopsis thaliana GN=XTH9 PE=2 SV=2
Cluster-60288.9344	0.754837	27.5781	-5.1912	9.12e-06	0.0005523	down	--	Xyloglucan endotransglucosylase/hydrolase protein 9 OS=Arabidopsis thaliana GN=XTH9 PE=2 SV=2
Cluster-6298.0	2.72896	27.2976	-3.3224	0.0017663	0.048747	down	--	Xyloglucan endotransglucosylase/hydrolase protein 9 OS=Arabidopsis thaliana GN=XTH9 PE=2 SV=2
Cluster-60288.386569	7.92106	109.738	-3.7922	0.0013632	0.039406	down	--	Xyloglucan endotransglucosylase/hydrolase protein 31 OS=Arabidopsis thaliana GN=XTH31 PE=1 SV=2
Cluster-60288.227157	2.44947	23.0213	-3.2324	0.0015819	0.044594	down	--	Xyloglucan endotransglucosylase/hydrolase protein 22 OS=Arabidopsis thaliana GN=XTH22 PE=1 SV=1
Cluster-60288.227161	33.7033	299.959	-3.1538	9.35e-06	0.00056447	down	--	Xyloglucan endotransglucosylase/hydrolase protein 22 OS=Arabidopsis thaliana GN=XTH22 PE=1 SV=1
Cluster-60288.307108	21.4316	117.335	-2.4528	0.00082841	0.026153	down	--	Xyloglucan endotransglucosylase/hydrolase protein 22 OS=Arabidopsis thaliana GN=XTH22 PE=1 SV=1
Cluster-60288.307226	7.57723	57.3081	-2.919	9.22e-05	0.0040795	down	--	Xyloglucan endotransglucosylase/hydrolase protein 22 OS=Arabidopsis thaliana GN=XTH22 PE=1 SV=1
Cluster-60288.360165	4.29207	72.7336	-4.0829	4.26e-08	4.73e-06	down	--	Xyloglucan endotransglucosylase/hydrolase OS=Brassica oleracea var. botrytis GN=XET16A PE=1 SV=1
Cluster-60288.362000	5.83318	35.027	-2.5861	0.001206	0.035717	down	--	Xyloglucan endotransglucosylase/hydrolase OS=Brassica oleracea var. botrytis GN=XET16A PE=1 SV=1
Cluster-60288.182059	65.7306	245.055	-1.8985	0.00010498	0.0045623	down	--	Xyloglucan endotransglucosylase/hydrolase 2 OS=Glycine max PE=2 SV=1
Cluster-60288.315714	6.52366	107.675	-4.0449	2.08e-07	1.98e-05	down	--	Xyloglucan endotransglucosylase/hydrolase 2 OS=Glycine max PE=2 SV=1
Cluster-60288.202558	39.9067	193.606	-2.2784	8.88e-06	0.00053926	down	--	Xyloglucan 6-xylosyltransferase 2 OS=Arabidopsis thaliana GN=XXT2 PE=1 SV=1
Cluster-60288.143459	3.17415	326.933	-6.6865	1.25e-24	3.32e-21	down	--	Xylem cysteine proteinase 1 OS=Arabidopsis thaliana GN=XCP1 PE=1 SV=1
Cluster-60288.314141	1.87	159.556	-6.4149	1.68e-18	1.67e-15	down	--	Xylem cysteine proteinase 1 OS=Arabidopsis thaliana GN=XCP1 PE=1 SV=1
Cluster-60288.333342	9.71837	796.851	-6.3575	2.62e-29	1.4e-25	down	--	Xylem cysteine proteinase 1 OS=Arabidopsis thaliana GN=XCP1 PE=1 SV=1
Cluster-60288.114131	0.754837	34.1379	-5.4991	4.48e-07	3.89e-05	down	--	Xylan 1,4-beta-xylosidase OS=Prevotella ruminicola (strain ATCC 19189 / JCM 8958 / 23) GN=xyl3A PE=1 SV=1
Cluster-60288.8352	0.660319	44.5358	-6.0757	1.21e-08	1.53e-06	down	--	WUSCHEL-related homeobox 6 OS=Oryza sativa subsp. japonica GN=WOX6 PE=2 SV=1
Cluster-4628.0	0.704159	29.67	-5.397	1.24e-05	0.00072046	down	--	WUSCHEL-related homeobox 6 OS=Oryza sativa subsp. indica GN=WOX6 PE=3 SV=1
Cluster-60288.317061	16.649	78.0788	-2.2295	0.00018511	0.0074073	down	--	WPP domain-interacting tail-anchored protein 2 OS=Arabidopsis thaliana GN=WIT2 PE=1 SV=1
Cluster-60288.20344	4.12486	37.3936	-3.1804	0.00010665	0.0046267	down	--	WPP domain-associated protein (Fragment) OS=Solanum lycopersicum GN=WAP PE=1 SV=1
Cluster-60288.183944	87.6407	245.597	-1.4866	0.0017736	0.048894	down	--	Wound-induced protein 1 OS=Solanum tuberosum GN=WUN1 PE=2 SV=1
Cluster-60288.372157	0	12.515	#NAME?	0.00069598	0.02261	down	--	Werner Syndrome-like exonuclease OS=Arabidopsis thaliana GN=WEX PE=1 SV=1
Cluster-60288.41570	1.45216	28.2599	-4.2825	3.61e-05	0.0018296	down	--	Werner Syndrome-like exonuclease OS=Arabidopsis thaliana GN=WEX PE=1 SV=1
Cluster-60288.387364	40.586	194.095	-2.2577	6.63e-06	0.00041952	down	--	WEB family protein At5g16730, chloroplastic OS=Arabidopsis thaliana GN=At5g16730 PE=1 SV=1
Cluster-60288.60787	5.52634	57.4657	-3.3783	2.56e-06	0.00018126	down	--	WEB family protein At5g16730, chloroplastic OS=Arabidopsis thaliana GN=At5g16730 PE=1 SV=1
Cluster-60288.370587	12.6939	74.4466	-2.5521	3.11e-05	0.0016073	down	--	WEB family protein At3g02930, chloroplastic OS=Arabidopsis thaliana GN=At3g02930 PE=2 SV=1
Cluster-60288.149887	2.26451	110.452	-5.6081	1.54e-12	4.81e-10	down	--	WEB family protein At2g38370 OS=Arabidopsis thaliana GN=At2g38370 PE=2 SV=1
Cluster-60288.149888	14.6571	181.606	-3.6311	3.23e-09	4.68e-07	down	--	WEB family protein At2g38370 OS=Arabidopsis thaliana GN=At2g38370 PE=2 SV=1
Cluster-60288.16142	0	53.8534	#NAME?	9.19e-12	2.38e-09	down	--	WEB family protein At2g17940 OS=Arabidopsis thaliana GN=At2g17940 PE=2 SV=1
Cluster-60288.411644	0.33016	28.1133	-6.4119	1.63e-06	0.0001213	down	--	WEB family protein At2g17940 OS=Arabidopsis thaliana GN=At2g17940 PE=2 SV=1
Cluster-60288.53186	17.6107	70.0911	-1.9928	0.0018097	0.0497	down	--	WEB family protein At2g17940 OS=Arabidopsis thaliana GN=At2g17940 PE=2 SV=1
Cluster-60288.8061	0	82.3078	#NAME?	1.37e-15	8.04e-13	down	--	WEB family protein At2g17940 OS=Arabidopsis thaliana GN=At2g17940 PE=2 SV=1
Cluster-21969.0	0	21.0184	#NAME?	7.17e-06	0.00044908	down	--	WEB family protein At1g75720 OS=Arabidopsis thaliana GN=At1g75720 PE=2 SV=1
Cluster-2632.0	0	38.4989	#NAME?	2.98e-09	4.36e-07	down	--	WEB family protein At1g75720 OS=Arabidopsis thaliana GN=At1g75720 PE=2 SV=1
Cluster-60288.4452	0.747999	21.2111	-4.8256	0.00012061	0.0051513	down	--	WEB family protein At1g75720 OS=Arabidopsis thaliana GN=At1g75720 PE=2 SV=1
Cluster-60288.19896	4.18238	39.4996	-3.2394	6.13e-05	0.0028823	down	--	WD repeat-containing protein 76 OS=Xenopus laevis GN=wdr76 PE=2 SV=1
Cluster-60288.56480	2.06864	22.3696	-3.4348	0.0010946	0.032975	down	--	WD repeat-containing protein 76 OS=Xenopus laevis GN=wdr76 PE=2 SV=1
Cluster-60288.12231	5.6743	120.544	-4.409	6.65e-10	1.13e-07	down	--	WD repeat and HMG-box DNA-binding protein 1 OS=Xenopus laevis GN=wdhd1 PE=1 SV=1
Cluster-60288.110974	5.94287	91.494	-3.9444	1.16e-08	1.48e-06	down	--	WAT1-related protein At5g64700 OS=Arabidopsis thaliana GN=At5g64700 PE=2 SV=1
Cluster-60288.132990	11.824	179.056	-3.9206	1.24e-11	3.15e-09	down	--	WAT1-related protein At5g64700 OS=Arabidopsis thaliana GN=At5g64700 PE=2 SV=1
Cluster-60288.135632	11.1624	145.136	-3.7007	5.11e-10	8.98e-08	down	--	WAT1-related protein At5g64700 OS=Arabidopsis thaliana GN=At5g64700 PE=2 SV=1
Cluster-60288.141323	0	23.5519	#NAME?	1.9e-06	0.00013892	down	--	WAT1-related protein At5g64700 OS=Arabidopsis thaliana GN=At5g64700 PE=2 SV=1
Cluster-60288.181990	5.78807	47.8347	-3.0469	7.48e-05	0.0034135	down	--	WAT1-related protein At5g64700 OS=Arabidopsis thaliana GN=At5g64700 PE=2 SV=1
Cluster-60288.2037	0	12.5134	#NAME?	0.00065159	0.021375	down	--	WAT1-related protein At5g64700 OS=Arabidopsis thaliana GN=At5g64700 PE=2 SV=1
Cluster-60288.366851	4.18795	31.1966	-2.8971	0.0011078	0.033286	down	--	WAT1-related protein At5g64700 OS=Arabidopsis thaliana GN=At5g64700 PE=2 SV=1
Cluster-60288.393818	4.86195	43.7314	-3.1691	7.22e-05	0.0033112	down	--	WAT1-related protein At5g64700 OS=Arabidopsis thaliana GN=At5g64700 PE=2 SV=1
Cluster-60288.413044	12.0282	84.2704	-2.8086	9.45e-06	0.00056941	down	--	WAT1-related protein At5g64700 OS=Arabidopsis thaliana GN=At5g64700 PE=2 SV=1
Cluster-60288.44904	5.46882	85.4906	-3.9665	7.53e-09	1e-06	down	--	WAT1-related protein At5g64700 OS=Arabidopsis thaliana GN=At5g64700 PE=2 SV=1
Cluster-60288.44908	1.45216	18.8942	-3.7017	0.0016509	0.046128	down	--	WAT1-related protein At5g64700 OS=Arabidopsis thaliana GN=At5g64700 PE=2 SV=1
Cluster-60288.57913	0.710998	15.2083	-4.4189	0.0017658	0.048736	down	--	WAT1-related protein At5g64700 OS=Arabidopsis thaliana GN=At5g64700 PE=2 SV=1
Cluster-60288.47115	14.7255	130.769	-3.1506	1.87e-07	1.8e-05	down	--	WAT1-related protein At5g47470 OS=Arabidopsis thaliana GN=At5g47470 PE=3 SV=1
Cluster-60288.47119	11.75	51.8696	-2.1422	0.0015128	0.042952	down	--	WAT1-related protein At5g47470 OS=Arabidopsis thaliana GN=At5g47470 PE=3 SV=1
Cluster-60288.115656	21.0629	85.9158	-2.0282	0.00056621	0.019037	down	--	WAT1-related protein At5g07050 OS=Arabidopsis thaliana GN=At5g07050 PE=2 SV=1
Cluster-60288.14058	4.40434	70.4869	-4.0004	3.51e-08	3.98e-06	down	--	WAT1-related protein At5g07050 OS=Arabidopsis thaliana GN=At5g07050 PE=2 SV=1
Cluster-60288.208553	8.25806	172.063	-4.381	4.12e-10	7.44e-08	down	--	WAT1-related protein At5g07050 OS=Arabidopsis thaliana GN=At5g07050 PE=2 SV=1
Cluster-60288.28124	1.496	69.222	-5.5321	7.02e-07	5.83e-05	down	--	WAT1-related protein At5g07050 OS=Arabidopsis thaliana GN=At5g07050 PE=2 SV=1
Cluster-60288.299169	9.66231	236.337	-4.6123	4.21e-13	1.47e-10	down	--	WAT1-related protein At5g07050 OS=Arabidopsis thaliana GN=At5g07050 PE=2 SV=1
Cluster-60288.32862	6.27303	102.081	-4.0244	2.19e-09	3.32e-07	down	--	WAT1-related protein At5g07050 OS=Arabidopsis thaliana GN=At5g07050 PE=2 SV=1
Cluster-60288.37021	4.18111	109.614	-4.7124	1.3e-11	3.29e-09	down	--	WAT1-related protein At5g07050 OS=Arabidopsis thaliana GN=At5g07050 PE=2 SV=1
Cluster-60288.393600	8.61562	100.113	-3.5385	2.78e-08	3.24e-06	down	--	WAT1-related protein At5g07050 OS=Arabidopsis thaliana GN=At5g07050 PE=2 SV=1
Cluster-60288.395746	8.58415	128.438	-3.9033	6.9e-10	1.17e-07	down	--	WAT1-related protein At5g07050 OS=Arabidopsis thaliana GN=At5g07050 PE=2 SV=1
Cluster-60288.8143	4.18922	148.017	-5.1429	5.92e-15	3.08e-12	down	--	WAT1-related protein At5g07050 OS=Arabidopsis thaliana GN=At5g07050 PE=2 SV=1
Cluster-1513.0	0	24.6098	#NAME?	0.00014454	0.0060124	down	--	WAT1-related protein At4g30420 OS=Arabidopsis thaliana GN=At4g30420 PE=3 SV=1
Cluster-60288.160393	8.84166	117.914	-3.7373	1.48e-09	2.33e-07	down	--	WAT1-related protein At4g30420 OS=Arabidopsis thaliana GN=At4g30420 PE=3 SV=1
Cluster-60288.295449	6.24418	39.9383	-2.6772	0.00060062	0.019977	down	--	WAT1-related protein At4g30420 OS=Arabidopsis thaliana GN=At4g30420 PE=3 SV=1
Cluster-60288.47041	1.70148	26.0098	-3.9342	0.00023345	0.0090004	down	--	WAT1-related protein At4g30420 OS=Arabidopsis thaliana GN=At4g30420 PE=3 SV=1
Cluster-60288.62417	11.1267	59.5923	-2.4211	0.00022522	0.0087343	down	--	WAT1-related protein At4g30420 OS=Arabidopsis thaliana GN=At4g30420 PE=3 SV=1
Cluster-60288.47120	0	13.2423	#NAME?	0.00047877	0.016551	down	--	WAT1-related protein At4g16620 OS=Arabidopsis thaliana GN=At4g16620 PE=2 SV=1
Cluster-60288.293522	35.0846	322.121	-3.1987	2.71e-10	5.13e-08	down	--	WAT1-related protein At4g08300 OS=Arabidopsis thaliana GN=At4g08300 PE=2 SV=1
Cluster-60288.327101	58.2351	387.364	-2.7337	1.65e-08	2.02e-06	down	--	WAT1-related protein At4g08300 OS=Arabidopsis thaliana GN=At4g08300 PE=2 SV=1
Cluster-60288.6725	0	17.1798	#NAME?	5.47e-05	0.0026121	down	--	WAT1-related protein At4g08290 OS=Arabidopsis thaliana GN=At4g08290 PE=2 SV=1
Cluster-60288.23556	0.373999	14.1756	-5.2442	0.0010652	0.032244	down	--	WAT1-related protein At3g30340 OS=Arabidopsis thaliana GN=At3g30340 PE=2 SV=1
Cluster-60288.30561	5.01398	91.0904	-4.1833	1.32e-09	2.11e-07	down	--	WAT1-related protein At3g30340 OS=Arabidopsis thaliana GN=At3g30340 PE=2 SV=1
Cluster-60288.37013	0	53.4112	#NAME?	3.89e-06	0.00026278	down	--	WAT1-related protein At3g30340 OS=Arabidopsis thaliana GN=At3g30340 PE=2 SV=1
Cluster-60288.418086	4.52219	152.025	-5.0711	5.7e-10	9.9e-08	down	--	WAT1-related protein At3g30340 OS=Arabidopsis thaliana GN=At3g30340 PE=2 SV=1
Cluster-60288.7437	4.01259	32.9831	-3.0391	0.00053941	0.018268	down	--	WAT1-related protein At3g30340 OS=Arabidopsis thaliana GN=At3g30340 PE=2 SV=1
Cluster-60288.229269	62.5495	370.909	-2.568	2.72e-06	0.00019122	down	--	WAT1-related protein At2g37460 OS=Arabidopsis thaliana GN=At2g37460 PE=2 SV=1
Cluster-60288.229270	956.647	4778.55	-2.3205	0.00057066	0.019164	down	--	WAT1-related protein At1g44800 OS=Arabidopsis thaliana GN=At1g44800 PE=1 SV=1
Cluster-60288.418641	0.990479	17.2026	-4.1184	0.0016791	0.046756	down	--	WAT1-related protein At1g44800 OS=Arabidopsis thaliana GN=At1g44800 PE=1 SV=1
Cluster-60288.416652	0	33.9584	#NAME?	2.08e-08	2.49e-06	down	--	WAT1-related protein At1g21890 OS=Arabidopsis thaliana GN=At1g21890 PE=2 SV=1
Cluster-60288.4837	1.14251	28.5327	-4.6423	0.0017929	0.04932	down	--	WAT1-related protein At1g21890 OS=Arabidopsis thaliana GN=At1g21890 PE=2 SV=1
Cluster-60288.7357	4.57006	241.806	-5.7255	2.22e-12	6.66e-10	down	--	WAT1-related protein At1g21890 OS=Arabidopsis thaliana GN=At1g21890 PE=2 SV=1
Cluster-1321.0	0	17.797	#NAME?	4.24e-05	0.0021039	down	--	WAS/WASL-interacting protein family member 1 OS=Rattus norvegicus GN=Wipf1 PE=1 SV=2
Cluster-60288.10728	0.380838	76.901	-7.6577	7.12e-10	1.21e-07	down	--	Wall-associated receptor kinase 5 OS=Arabidopsis thaliana GN=WAK5 PE=2 SV=1
Cluster-60288.416714	0	20.5583	#NAME?	8.74e-06	0.00053216	down	--	Wall-associated receptor kinase 5 OS=Arabidopsis thaliana GN=WAK5 PE=2 SV=1
Cluster-60288.10727	1.833	275.515	-7.2318	2e-18	1.98e-15	down	--	Wall-associated receptor kinase 3 OS=Arabidopsis thaliana GN=WAK3 PE=2 SV=2
Cluster-65948.0	0.761676	15.4604	-4.3433	0.0015399	0.043564	down	--	Wall-associated receptor kinase 2 OS=Arabidopsis thaliana GN=WAK2 PE=1 SV=1
Cluster-60288.208348	3.98247	48.1776	-3.5966	5.02e-06	0.00032831	down	--	V-type proton ATPase subunit G1 OS=Arabidopsis thaliana GN=VHA-G1 PE=2 SV=1
Cluster-60288.145029	9.45533	46.316	-2.2923	0.0010292	0.03133	down	--	V-type proton ATPase subunit G OS=Citrus limon GN=VATG PE=3 SV=1
Cluster-1419.0	0	18.9855	#NAME?	2.29e-05	0.0012368	down	--	V-type proton ATPase 16 kDa proteolipid subunit OS=Neurospora crassa (strain ATCC 24698 / 74-OR23-1A / CBS 708.71 / DSM 1257 / FGSC 987) GN=vma-3 PE=2 SV=1
Cluster-60288.1132	5.56334	45.2343	-3.0234	7.25e-05	0.0033253	down	--	VQ motif-containing protein 4 OS=Arabidopsis thaliana GN=VQ4 PE=1 SV=1
Cluster-60288.14610	5.64695	41.7918	-2.8877	0.00024433	0.0093506	down	--	VQ motif-containing protein 4 OS=Arabidopsis thaliana GN=VQ4 PE=1 SV=1
Cluster-60288.407392	3.19063	50.3672	-3.9806	9.61e-07	7.65e-05	down	--	VQ motif-containing protein 4 OS=Arabidopsis thaliana GN=VQ4 PE=1 SV=1
Cluster-60288.6251	1.085	27.6137	-4.6696	2.56e-05	0.0013616	down	--	VQ motif-containing protein 25 OS=Arabidopsis thaliana GN=VQ25 PE=3 SV=1
Cluster-60288.214202	284.721	799.874	-1.4902	0.00070043	0.022738	down	--	VIN3-like protein 2 OS=Arabidopsis thaliana GN=VIL2 PE=1 SV=1
Cluster-9806.0	0	13.5583	#NAME?	0.00033236	0.012141	down	--	VIN3-like protein 2 OS=Arabidopsis thaliana GN=VIL2 PE=1 SV=1
Cluster-9806.3	0	14.7178	#NAME?	0.00018702	0.0074676	down	--	VIN3-like protein 2 OS=Arabidopsis thaliana GN=VIL2 PE=1 SV=1
Cluster-60288.179072	48.5111	574.231	-3.5652	3.02e-13	1.09e-10	down	--	Vignain OS=Vigna mungo PE=1 SV=1
Cluster-60288.223254	52.0155	259.328	-2.3178	2.39e-06	0.00017079	down	--	Vignain OS=Vigna mungo PE=1 SV=1
Cluster-60288.231957	48.6439	234.265	-2.2678	4.88e-06	0.00032001	down	--	Vignain OS=Vigna mungo PE=1 SV=1
Cluster-60288.231959	16.3284	91.2714	-2.4828	3.72e-05	0.0018782	down	--	Vignain OS=Vigna mungo PE=1 SV=1
Cluster-60288.411758	1.07816	46.6625	-5.4356	1.92e-08	2.32e-06	down	--	Vignain OS=Vigna mungo PE=1 SV=1
Cluster-60288.411759	14.0365	308.572	-4.4584	7.92e-16	4.86e-13	down	--	Vignain OS=Vigna mungo PE=1 SV=1
Cluster-60288.411760	0.990479	35.8279	-5.1768	9.81e-07	7.78e-05	down	--	Vignain OS=Vigna mungo PE=1 SV=1
Cluster-60288.101989	140.922	700.88	-2.3143	2.27e-07	2.13e-05	down	--	Vignain OS=Ricinus communis GN=CYSEP PE=1 SV=1
Cluster-60288.25322	5.80859	142.666	-4.6183	3.18e-06	0.00022008	down	--	Vignain OS=Ricinus communis GN=CYSEP PE=1 SV=1
Cluster-60288.55400	6.8305	286.892	-5.3924	3.92e-19	4.32e-16	down	--	Vetispiradiene synthase 3 (Fragment) OS=Hyoscyamus muticus PE=1 SV=1
Cluster-60288.178913	4.73047	60.0491	-3.6661	0.0012102	0.035822	down	--	Vesicle-associated protein 4-3 OS=Arabidopsis thaliana GN=PVA43 PE=2 SV=1
Cluster-60288.178914	62.5854	302.207	-2.2716	1.69e-06	0.00012544	down	--	Vesicle-associated protein 4-2 OS=Arabidopsis thaliana GN=PVA42 PE=1 SV=1
Cluster-60288.185932	0	11.7394	#NAME?	0.0010323	0.031404	down	--	Vesicle-associated protein 2-2 OS=Arabidopsis thaliana GN=PVA22 PE=1 SV=1
Cluster-60288.239517	0	32.9946	#NAME?	4.26e-08	4.73e-06	down	--	Vesicle-associated membrane protein 727 OS=Arabidopsis thaliana GN=VAMP727 PE=2 SV=1
Cluster-1916.0	0	11.5852	#NAME?	0.001246	0.036683	down	--	Vesicle-associated membrane protein 4 OS=Homo sapiens GN=VAMP4 PE=1 SV=2
Cluster-60288.194702	40.3202	175.137	-2.1189	3.12e-05	0.0016135	down	--	Very-long-chain enoyl-CoA reductase OS=Arabidopsis thaliana GN=ECR PE=1 SV=1
Cluster-60288.217900	159.582	431.602	-1.4354	0.0014815	0.042231	down	--	Very-long-chain enoyl-CoA reductase OS=Arabidopsis thaliana GN=ECR PE=1 SV=1
Cluster-60288.265350	28.6812	129.426	-2.174	5.53e-05	0.0026397	down	--	Very-long-chain enoyl-CoA reductase OS=Arabidopsis thaliana GN=ECR PE=1 SV=1
Cluster-60288.299879	11.0828	66.4702	-2.5844	6.01e-05	0.0028379	down	--	Very-long-chain enoyl-CoA reductase OS=Arabidopsis thaliana GN=ECR PE=1 SV=1
Cluster-60288.195133	19.6313	93.4136	-2.2505	0.0001074	0.0046544	down	--	Very-long-chain 3-oxoacyl-CoA reductase 1 OS=Arabidopsis thaliana GN=KCR1 PE=1 SV=1
Cluster-60288.219411	7.34159	195.782	-4.737	6.55e-15	3.38e-12	down	--	Very-long-chain 3-oxoacyl-CoA reductase 1 OS=Arabidopsis thaliana GN=KCR1 PE=1 SV=1
Cluster-60288.296984	0	47.0524	#NAME?	1.7e-06	0.00012588	down	--	Very-long-chain 3-oxoacyl-CoA reductase 1 OS=Arabidopsis thaliana GN=KCR1 PE=1 SV=1
Cluster-60288.301215	0.710998	40.0176	-5.8146	5.84e-08	6.29e-06	down	--	Very-long-chain 3-oxoacyl-CoA reductase 1 OS=Arabidopsis thaliana GN=KCR1 PE=1 SV=1
Cluster-60288.118830	54.7115	250.968	-2.1976	6.29e-06	0.00040068	down	--	Very-long-chain (3R)-3-hydroxyacyl-CoA dehydratase PASTICCINO 2A OS=Oryza sativa subsp. japonica GN=PAS2A PE=2 SV=2
Cluster-60288.250731	144.61	527.885	-1.8681	2.98e-05	0.001551	down	--	Very-long-chain (3R)-3-hydroxyacyl-CoA dehydratase PASTICCINO 2 OS=Arabidopsis thaliana GN=PAS2 PE=1 SV=1
Cluster-60288.19919	22.8508	126.544	-2.4693	9.01e-06	0.00054639	down	--	VAN3-binding protein OS=Arabidopsis thaliana GN=VAB PE=1 SV=1
Cluster-60288.202207	30.1595	166.056	-2.461	2.77e-06	0.00019431	down	--	VAN3-binding protein OS=Arabidopsis thaliana GN=VAB PE=1 SV=1
Cluster-60288.202211	50.8185	238.627	-2.2313	6.85e-06	0.0004317	down	--	VAN3-binding protein OS=Arabidopsis thaliana GN=VAB PE=1 SV=1
Cluster-60288.65631	13.6694	139.168	-3.3478	8.75e-06	0.00053252	down	--	VAN3-binding protein OS=Arabidopsis thaliana GN=VAB PE=1 SV=1
Cluster-60288.261078	40.0326	388.352	-3.2781	5.32e-11	1.18e-08	down	--	Vacuolar-sorting receptor 6 OS=Arabidopsis thaliana GN=VSR6 PE=2 SV=3
Cluster-60288.296199	22.511	254.86	-3.501	2.7e-10	5.11e-08	down	--	Vacuolar-sorting receptor 6 OS=Arabidopsis thaliana GN=VSR6 PE=2 SV=3
Cluster-60288.275705	0	150.976	#NAME?	5.96e-10	1.03e-07	down	--	Vacuolar protein sorting-associated protein 51 homolog OS=Drosophila melanogaster GN=CG15087 PE=2 SV=1
Cluster-60288.165197	0	62.203	#NAME?	4.83e-13	1.67e-10	down	--	Vacuolar protein sorting-associated protein 36 OS=Arabidopsis thaliana GN=VPS36 PE=1 SV=1
Cluster-1480.0	0	18.8576	#NAME?	2.54e-05	0.0013499	down	--	Vacuolar protein sorting-associated protein 21 OS=Saccharomyces cerevisiae (strain ATCC 204508 / S288c) GN=VPS21 PE=1 SV=1
Cluster-60288.228858	3.96599	36.529	-3.2033	0.00012172	0.0051944	down	--	Vacuolar protein sorting-associated protein 2 homolog 2 OS=Arabidopsis thaliana GN=VPS2.2 PE=1 SV=2
Cluster-60288.41096	3.12347	55.0675	-4.14	2.13e-07	2.02e-05	down	--	Vacuolar protein sorting-associated protein 2 homolog 2 OS=Arabidopsis thaliana GN=VPS2.2 PE=1 SV=2
Cluster-60288.9674	1.122	79.0567	-6.1387	9.24e-13	3.02e-10	down	--	Vacuolar protein sorting-associated protein 2 homolog 2 OS=Arabidopsis thaliana GN=VPS2.2 PE=1 SV=2
Cluster-60288.129416	0	70.5536	#NAME?	1.4e-07	1.38e-05	down	--	Vacuolar protein sorting-associated protein 18 homolog OS=Danio rerio GN=vps18 PE=2 SV=2
Cluster-1705.0	0	14.4221	#NAME?	0.00026742	0.010106	down	--	Vacuolar protease A OS=Neosartorya fumigata (strain ATCC MYA-4609 / Af293 / CBS 101355 / FGSC A1100) GN=pep2 PE=2 SV=1
Cluster-16756.0	4.29207	62.5976	-3.8664	3.16e-05	0.001631	down	--	Vacuolar iron transporter homolog 1 OS=Arabidopsis thaliana GN=At1g21140 PE=2 SV=1
Cluster-60288.337043	1.80283	41.9636	-4.5408	7.29e-07	6.03e-05	down	--	Vacuolar iron transporter 1 OS=Arabidopsis thaliana GN=VIT1 PE=2 SV=1
Cluster-60288.337045	35.9637	128.029	-1.8319	0.00056169	0.018912	down	--	Vacuolar iron transporter 1 OS=Arabidopsis thaliana GN=VIT1 PE=2 SV=1
Cluster-60288.193339	0	12.7493	#NAME?	0.00060218	0.020021	down	--	Vacuolar cation/proton exchanger 3 OS=Oryza sativa subsp. japonica GN=CAX3 PE=2 SV=2
Cluster-60288.184827	13.0582	73.5392	-2.4936	0.0014587	0.041707	down	--	Vacuolar amino acid transporter 1 OS=Saccharomyces cerevisiae (strain ATCC 204508 / S288c) GN=AVT1 PE=1 SV=1
Cluster-60288.257191	41.4573	146.919	-1.8253	0.00053771	0.018223	down	--	Vacuolar amino acid transporter 1 OS=Saccharomyces cerevisiae (strain ATCC 204508 / S288c) GN=AVT1 PE=1 SV=1
Cluster-60288.128208	2.99603	31.2407	-3.3823	0.00021692	0.0084519	down	--	UPF0503 protein At3g09070, chloroplastic OS=Arabidopsis thaliana GN=At3g09070 PE=1 SV=1
Cluster-60288.324754	2.18367	22.2129	-3.3466	0.0012272	0.036241	down	--	UPF0503 protein At3g09070, chloroplastic OS=Arabidopsis thaliana GN=At3g09070 PE=1 SV=1
Cluster-60288.385525	11.061	52.3678	-2.2432	0.001036	0.031492	down	--	UPF0496 protein 1 OS=Oryza sativa subsp. japonica GN=Os03g0199100 PE=2 SV=1
Cluster-60288.385526	11.5802	79.7314	-2.7835	1.09e-05	0.00064478	down	--	UPF0496 protein 1 OS=Oryza sativa subsp. japonica GN=Os03g0199100 PE=2 SV=1
Cluster-60288.4015	2.64128	25.1491	-3.2512	0.0013972	0.040218	down	--	UPF0496 protein 1 OS=Oryza sativa subsp. japonica GN=Os03g0199100 PE=2 SV=1
Cluster-60288.4017	6.36478	37.6629	-2.565	0.0012809	0.037503	down	--	UPF0496 protein 1 OS=Oryza sativa subsp. japonica GN=Os03g0199100 PE=2 SV=1
Cluster-2341.0	0	15.5186	#NAME?	0.000127	0.0053814	down	--	UPF0481 protein At3g47200 OS=Arabidopsis thaliana GN=At3g47200 PE=2 SV=1
Cluster-60288.14842	2.64128	129.451	-5.615	7.07e-13	2.36e-10	down	--	UPF0481 protein At3g47200 OS=Arabidopsis thaliana GN=At3g47200 PE=2 SV=1
Cluster-60288.275910	4.03999	43.613	-3.4323	0.0001223	0.005215	down	--	UPF0481 protein At3g47200 OS=Arabidopsis thaliana GN=At3g47200 PE=2 SV=1
Cluster-60288.251076	0	25.0669	#NAME?	1.17e-06	9.04e-05	down	--	UPF0202 protein At1g10490 OS=Arabidopsis thaliana GN=At1g10490 PE=2 SV=2
Cluster-11374.0	0.380838	25.8906	-6.0871	5.22e-06	0.00033936	down	--	UPF0187 protein alr2987 OS=Nostoc sp. (strain PCC 7120 / UTEX 2576) GN=alr2987 PE=3 SV=1
Cluster-60288.178927	4.17554	110.263	-4.7228	2.92e-12	8.45e-10	down	--	UPF0098 protein MTH_273 OS=Methanothermobacter thermautotrophicus (strain ATCC 29096 / DSM 1053 / JCM 10044 / NBRC 100330 / Delta H) GN=MTH_273 PE=3 SV=1
Cluster-60288.206073	0.33016	65.6141	-7.6347	1.98e-12	5.98e-10	down	--	UPF0098 protein MTH_273 OS=Methanothermobacter thermautotrophicus (strain ATCC 29096 / DSM 1053 / JCM 10044 / NBRC 100330 / Delta H) GN=MTH_273 PE=3 SV=1
Cluster-47649.0	3.42754	27.3206	-2.9947	0.00096794	0.029776	down	--	Universal stress protein A-like protein OS=Arabidopsis thaliana GN=At3g01520 PE=1 SV=2
Cluster-60288.3238	0	16.8572	#NAME?	7.33e-05	0.0033549	down	--	Universal stress protein A-like protein OS=Arabidopsis thaliana GN=At3g01520 PE=1 SV=2
Cluster-60288.184759	0	94.3497	#NAME?	0.00098048	0.03007	down	--	Uncharacterized WD repeat-containing protein C2A9.03 OS=Schizosaccharomyces pombe (strain 972 / ATCC 24843) GN=SPBC2A9.03 PE=3 SV=2
Cluster-60288.7625	0	38.4107	#NAME?	0.00073553	0.023699	down	--	Uncharacterized transporter C1002.16c OS=Schizosaccharomyces pombe (strain 972 / ATCC 24843) GN=SPAC1002.16c PE=3 SV=1
Cluster-60288.410068	0	10.8031	#NAME?	0.0017382	0.048085	down	--	Uncharacterized solute carrier family 35 member C320.08 OS=Schizosaccharomyces pombe (strain 972 / ATCC 24843) GN=SPCC320.08 PE=1 SV=1
Cluster-60288.131676	1.82616	24.9183	-3.7703	0.00029398	0.010938	down	--	Uncharacterized RNA-binding protein C17H9.04c OS=Schizosaccharomyces pombe (strain 972 / ATCC 24843) GN=SPAC17H9.04c PE=1 SV=1
Cluster-60288.335523	86.0918	481.198	-2.4827	8.71e-08	9.01e-06	down	--	Uncharacterized RNA-binding protein C17H9.04c OS=Schizosaccharomyces pombe (strain 972 / ATCC 24843) GN=SPAC17H9.04c PE=1 SV=1
Cluster-60288.256072	0	12.6783	#NAME?	0.00061657	0.020426	down	--	Uncharacterized RNA methyltransferase pc1998 OS=Protochlamydia amoebophila (strain UWE25) GN=pc1998 PE=3 SV=1
Cluster-60288.261410	1.14251	20.1546	-4.1408	0.0004684	0.016235	down	--	Uncharacterized RING finger protein P32A8.03c OS=Schizosaccharomyces pombe (strain 972 / ATCC 24843) GN=SPAP32A8.03c PE=3 SV=1
Cluster-60288.255981	17.7656	160.778	-3.1779	2.22e-08	2.65e-06	down	--	Uncharacterized RING finger protein C2F3.16 OS=Schizosaccharomyces pombe (strain 972 / ATCC 24843) GN=SPAC2F3.16 PE=3 SV=1
Cluster-60288.202567	11.806	72.8977	-2.6264	2.44e-05	0.0013041	down	--	Uncharacterized protein YeaG OS=Escherichia coli O6:H1 (strain CFT073 / ATCC 700928 / UPEC) GN=yeaG PE=3 SV=1
Cluster-60288.167427	5.71257	57.1427	-3.3224	3.28e-06	0.00022617	down	--	Uncharacterized protein y4wP OS=Rhizobium sp. (strain NGR234) GN=NGR_a00900 PE=4 SV=1
Cluster-60288.170634	16.376	99.7015	-2.606	8.69e-05	0.0038802	down	--	Uncharacterized protein y4wJ OS=Rhizobium sp. (strain NGR234) GN=NGR_a00950 PE=4 SV=1
Cluster-60288.284184	32.3712	169.097	-2.3851	0.00035696	0.012878	down	--	Uncharacterized protein y4kT OS=Rhizobium sp. (strain NGR234) GN=NGR_a02760 PE=4 SV=1
Cluster-60288.40641	6.09341	51.8468	-3.0889	2.16e-05	0.001172	down	--	Uncharacterized protein y4iF OS=Rhizobium sp. (strain NGR234) GN=NGR_a03270 PE=4 SV=1
Cluster-60288.347071	38.4023	143.374	-1.9005	0.00027232	0.010253	down	--	Uncharacterized protein slp1 OS=Schizosaccharomyces pombe (strain 972 / ATCC 24843) GN=SPBC3E7.09 PE=3 SV=1
Cluster-60288.347074	9.14161	52.8134	-2.5304	0.00030777	0.011367	down	--	Uncharacterized protein slp1 OS=Schizosaccharomyces pombe (strain 972 / ATCC 24843) GN=SPBC3E7.09 PE=3 SV=1
Cluster-60288.167516	525.074	1589.27	-1.5978	0.00020383	0.0080171	down	--	Uncharacterized protein sll0103 OS=Synechocystis sp. (strain PCC 6803 / Kazusa) GN=sll0103 PE=3 SV=1
Cluster-60288.276811	20.7533	84.1276	-2.0192	0.00060445	0.020084	down	--	Uncharacterized protein sll0103 OS=Synechocystis sp. (strain PCC 6803 / Kazusa) GN=sll0103 PE=3 SV=1
Cluster-60288.269332	2.66587	26.6363	-3.3207	0.00047815	0.016535	down	--	Uncharacterized protein RP484 OS=Rickettsia prowazekii (strain Madrid E) GN=RP484 PE=3 SV=1
Cluster-60288.89219	7.23593	50.6981	-2.8087	6.99e-05	0.0032254	down	--	Uncharacterized protein RP147 OS=Rickettsia prowazekii (strain Madrid E) GN=RP147 PE=3 SV=1
Cluster-60288.406624	5.71257	32.3348	-2.5009	0.0017418	0.048163	down	--	Uncharacterized protein RA0666 OS=Rhizobium meliloti (strain 1021) GN=RA0666 PE=4 SV=1
Cluster-60288.99888	13.0623	58.9426	-2.1739	0.00060349	0.020058	down	--	Uncharacterized protein R106 OS=Acanthamoeba polyphaga mimivirus GN=MIMI_R106 PE=4 SV=1
Cluster-60288.328992	5.33173	34.1543	-2.6794	0.0014059	0.04044	down	--	Uncharacterized protein R00380 OS=Rhizobium meliloti (strain 1021) GN=R00380 PE=3 SV=2
Cluster-2725.0	0	22.6197	#NAME?	0.0010697	0.032348	down	--	Uncharacterized protein PB7E8.01 OS=Schizosaccharomyces pombe (strain 972 / ATCC 24843) GN=SPBPB7E8.01 PE=3 SV=1
Cluster-60288.14060	2.11932	29.3616	-3.7923	0.0006192	0.0205	down	--	Uncharacterized protein ORF91 OS=Phalaenopsis aphrodite subsp. formosana PE=4 SV=1
Cluster-60288.14856	1.88367	22.8688	-3.6018	0.0011386	0.034082	down	--	Uncharacterized protein ORF91 OS=Phalaenopsis aphrodite subsp. formosana PE=4 SV=1
Cluster-60288.357754	2.66587	42.3099	-3.9883	0.00051299	0.017525	down	--	Uncharacterized protein ORF91 OS=Phalaenopsis aphrodite subsp. formosana PE=4 SV=1
Cluster-60288.357757	2.18367	331.598	-7.2465	4.1e-15	2.18e-12	down	--	Uncharacterized protein ORF91 OS=Phalaenopsis aphrodite subsp. formosana PE=4 SV=1
Cluster-60288.361824	1.09184	37.437	-5.0996	0.00017224	0.0069698	down	--	Uncharacterized protein ORF91 OS=Phalaenopsis aphrodite subsp. formosana PE=4 SV=1
Cluster-60288.422839	0	12.4349	#NAME?	0.00066911	0.021868	down	--	Uncharacterized protein ORF91 OS=Phalaenopsis aphrodite subsp. formosana PE=4 SV=1
Cluster-60288.80908	3.42754	25.3425	-2.8863	0.0016512	0.046132	down	--	Uncharacterized protein ORF91 OS=Phalaenopsis aphrodite subsp. formosana PE=4 SV=1
Cluster-60288.80910	1.90419	30.72	-4.0119	0.00036398	0.013089	down	--	Uncharacterized protein ORF91 OS=Phalaenopsis aphrodite subsp. formosana PE=4 SV=1
Cluster-2109.0	0	14.0523	#NAME?	0.0011889	0.035312	down	--	Uncharacterized protein MT2089 OS=Mycobacterium tuberculosis (strain CDC 1551 / Oshkosh) GN=MT2089 PE=2 SV=1
Cluster-60288.198165	12.1868	71.1023	-2.5446	0.00075503	0.024219	down	--	Uncharacterized protein C24B11.05 OS=Schizosaccharomyces pombe (strain 972 / ATCC 24843) GN=SPAC24B11.05 PE=3 SV=1
Cluster-60288.251110	3.42754	33.3529	-3.2826	0.00012432	0.0052887	down	--	Uncharacterized protein C24B11.05 OS=Schizosaccharomyces pombe (strain 972 / ATCC 24843) GN=SPAC24B11.05 PE=3 SV=1
Cluster-60288.259219	0	13.2311	#NAME?	0.00051445	0.017565	down	--	Uncharacterized protein C24B11.05 OS=Schizosaccharomyces pombe (strain 972 / ATCC 24843) GN=SPAC24B11.05 PE=3 SV=1
Cluster-60288.421912	0	11.4514	#NAME?	0.0010683	0.032315	down	--	Uncharacterized protein C17orf53 homolog OS=Rattus norvegicus PE=2 SV=1
Cluster-60288.308737	5.13867	47.6967	-3.2144	2.46e-05	0.0013151	down	--	Uncharacterized protein At5g65660 OS=Arabidopsis thaliana GN=At5g65660 PE=2 SV=1
Cluster-60288.133779	12.5981	94.6321	-2.9091	1.67e-06	0.00012411	down	--	Uncharacterized protein At5g48480 OS=Arabidopsis thaliana GN=At5g48480 PE=1 SV=1
Cluster-60288.188345	105.546	300.627	-1.5101	0.0010397	0.031581	down	--	Uncharacterized protein At5g48480 OS=Arabidopsis thaliana GN=At5g48480 PE=1 SV=1
Cluster-60288.232510	139.221	454.649	-1.7074	0.00023031	0.0089094	down	--	Uncharacterized protein At5g48480 OS=Arabidopsis thaliana GN=At5g48480 PE=1 SV=1
Cluster-60288.237735	2.31112	33.4501	-3.8554	5.5e-05	0.0026269	down	--	Uncharacterized protein At5g48480 OS=Arabidopsis thaliana GN=At5g48480 PE=1 SV=1
Cluster-60288.242961	45.9413	201.734	-2.1346	2.69e-05	0.0014192	down	--	Uncharacterized protein At5g48480 OS=Arabidopsis thaliana GN=At5g48480 PE=1 SV=1
Cluster-60288.277797	16.1257	79.4801	-2.3012	0.00018275	0.0073351	down	--	Uncharacterized protein At5g48480 OS=Arabidopsis thaliana GN=At5g48480 PE=1 SV=1
Cluster-60288.277798	49.6922	262.28	-2.4	1.13e-06	8.77e-05	down	--	Uncharacterized protein At5g48480 OS=Arabidopsis thaliana GN=At5g48480 PE=1 SV=1
Cluster-60288.330203	27.3593	94.588	-1.7896	0.0014694	0.04194	down	--	Uncharacterized protein At5g48480 OS=Arabidopsis thaliana GN=At5g48480 PE=1 SV=1
Cluster-60288.150556	14.1516	61.0009	-2.1079	0.0010026	0.03063	down	--	Uncharacterized protein At5g41620 OS=Arabidopsis thaliana GN=At5g41620 PE=2 SV=2
Cluster-60288.14065	0.33016	18.9352	-5.8418	0.00010026	0.0043916	down	--	Uncharacterized protein At5g39865 OS=Arabidopsis thaliana GN=At5g39865 PE=2 SV=1
Cluster-20726.0	1.98096	79.1556	-5.3204	3.37e-11	7.79e-09	down	--	Uncharacterized protein At5g22580 OS=Arabidopsis thaliana GN=At5g22580 PE=1 SV=1
Cluster-20726.1	6.11547	110.477	-4.1751	0.0010919	0.032913	down	--	Uncharacterized protein At5g22580 OS=Arabidopsis thaliana GN=At5g22580 PE=1 SV=1
Cluster-60288.14125	0.990479	259.371	-8.0327	1.29e-10	2.62e-08	down	--	Uncharacterized protein At5g22580 OS=Arabidopsis thaliana GN=At5g22580 PE=1 SV=1
Cluster-60288.412851	6.73471	165.314	-4.6175	1.13e-07	1.14e-05	down	--	Uncharacterized protein At5g22580 OS=Arabidopsis thaliana GN=At5g22580 PE=1 SV=1
Cluster-60288.15125	6.03463	52.0564	-3.1087	2.71e-05	0.0014287	down	--	Uncharacterized protein At5g19025 OS=Arabidopsis thaliana GN=At5g19025 PE=2 SV=3
Cluster-60288.19883	2.50699	52.8704	-4.3984	1.39e-07	1.38e-05	down	--	Uncharacterized protein At5g19025 OS=Arabidopsis thaliana GN=At5g19025 PE=2 SV=3
Cluster-60288.51789	2.64128	27.6507	-3.388	0.00054267	0.018367	down	--	Uncharacterized protein At5g19025 OS=Arabidopsis thaliana GN=At5g19025 PE=2 SV=3
Cluster-60288.51790	9.22933	65.8059	-2.8339	1.68e-05	0.00094173	down	--	Uncharacterized protein At5g19025 OS=Arabidopsis thaliana GN=At5g19025 PE=2 SV=3
Cluster-60288.51791	23.6411	147.359	-2.64	1.52e-06	0.00011442	down	--	Uncharacterized protein At5g19025 OS=Arabidopsis thaliana GN=At5g19025 PE=2 SV=3
Cluster-60288.349485	25.4688	172.551	-2.7602	2.12e-07	2.01e-05	down	--	Uncharacterized protein At5g05190 OS=Arabidopsis thaliana GN=Y-1 PE=1 SV=1
Cluster-60288.113218	83.8266	633.183	-2.9171	2.28e-07	2.14e-05	down	--	Uncharacterized protein At5g01610 OS=Arabidopsis thaliana GN=At5g01610 PE=1 SV=1
Cluster-71153.0	3.47695	34.7141	-3.3196	0.00015505	0.0063836	down	--	Uncharacterized protein At4g38062 OS=Arabidopsis thaliana GN=At4g38062 PE=4 SV=1
Cluster-60288.14994	4.52902	76.7812	-4.0835	3.7e-06	0.00025114	down	--	Uncharacterized protein At4g26485 OS=Arabidopsis thaliana GN=At4g26485 PE=4 SV=1
Cluster-60288.94001	7.58941	41.1983	-2.4405	0.0015825	0.044608	down	--	Uncharacterized protein At4g19900 OS=Arabidopsis thaliana GN=At4g19900 PE=2 SV=1
Cluster-60288.210621	5.15234	70.2403	-3.769	9.96e-08	1.02e-05	down	--	Uncharacterized protein At4g14100 OS=Arabidopsis thaliana GN=At4g14100 PE=2 SV=1
Cluster-60288.162187	2.54399	193.637	-6.2501	1.13e-10	2.32e-08	down	--	Uncharacterized protein At4g06744 OS=Arabidopsis thaliana GN=At4g06744 PE=2 SV=1
Cluster-60288.306626	5.98395	125.705	-4.3928	2.74e-10	5.18e-08	down	--	Uncharacterized protein At4g06744 OS=Arabidopsis thaliana GN=At4g06744 PE=2 SV=1
Cluster-60288.160661	0	16.6381	#NAME?	0.00053438	0.018133	down	--	Uncharacterized protein At4g06598 OS=Arabidopsis thaliana GN=At4g06598 PE=2 SV=2
Cluster-60288.106005	0	12.449	#NAME?	0.00071142	0.023043	down	--	Uncharacterized protein At4g04980 OS=Arabidopsis thaliana GN=At4g04980 PE=2 SV=1
Cluster-60288.339884	9.44849	49.9296	-2.4017	0.00050199	0.017201	down	--	Uncharacterized protein At3g49720 OS=Arabidopsis thaliana GN=At3g49720 PE=2 SV=1
Cluster-6178.0	0.33016	26.4648	-6.3248	3.24e-06	0.00022386	down	--	Uncharacterized protein At3g28850 OS=Arabidopsis thaliana GN=At3g28850 PE=3 SV=1
Cluster-60288.245966	41.7656	185.528	-2.1513	1.95e-05	0.0010721	down	--	Uncharacterized protein At3g27210 OS=Arabidopsis thaliana GN=Y-2 PE=1 SV=1
Cluster-60288.96116	2.244	32.1518	-3.8408	0.00016396	0.0066893	down	--	Uncharacterized protein At2g39795, mitochondrial OS=Arabidopsis thaliana GN=At2g39795 PE=2 SV=1
Cluster-60288.170008	73.7949	277.891	-1.9129	7.12e-05	0.0032752	down	--	Uncharacterized protein At2g24330 OS=Arabidopsis thaliana GN=At2g24330 PE=2 SV=1
Cluster-60288.198077	154.16	597.161	-1.9537	1.47e-05	0.0008365	down	--	Uncharacterized protein At2g24330 OS=Arabidopsis thaliana GN=At2g24330 PE=2 SV=1
Cluster-60288.198079	0	13.3575	#NAME?	0.00043123	0.015124	down	--	Uncharacterized protein At2g24330 OS=Arabidopsis thaliana GN=At2g24330 PE=2 SV=1
Cluster-60288.418802	0	34.5283	#NAME?	3.03e-05	0.0015696	down	--	Uncharacterized protein At1g65710 OS=Arabidopsis thaliana GN=At1g65710 PE=2 SV=1
Cluster-60288.420792	0.33016	26.5197	-6.3278	3.38e-06	0.00023256	down	--	Uncharacterized protein At1g65710 OS=Arabidopsis thaliana GN=At1g65710 PE=2 SV=1
Cluster-60288.75496	0	17.2148	#NAME?	4.77e-05	0.0023272	down	--	Uncharacterized protein At1g28695 OS=Arabidopsis thaliana GN=At1g28695 PE=2 SV=1
Cluster-60288.7426	1.14251	17.787	-3.9605	0.0013461	0.039034	down	--	Uncharacterized protein At1g24485 OS=Arabidopsis thaliana GN=RWK1 PE=2 SV=2
Cluster-60288.2355	0	11.8993	#NAME?	0.00097814	0.030013	down	--	Uncharacterized protein At1g08160 OS=Arabidopsis thaliana GN=At1g08160 PE=2 SV=1
Cluster-60288.413785	3.78103	46.3384	-3.6154	5.23e-06	0.00034002	down	--	Uncharacterized protein At1g08160 OS=Arabidopsis thaliana GN=At1g08160 PE=2 SV=1
Cluster-60288.422302	0.373999	19.9654	-5.7383	6.26e-05	0.0029342	down	--	Uncharacterized protein At1g08160 OS=Arabidopsis thaliana GN=At1g08160 PE=2 SV=1
Cluster-60288.11550	7.55798	139.547	-4.2066	1.29e-11	3.25e-09	down	--	Uncharacterized protein At1g04910 OS=Arabidopsis thaliana GN=At1g04910 PE=2 SV=1
Cluster-60288.130855	229.77	1124.87	-2.2915	1.46e-07	1.43e-05	down	--	Uncharacterized protein At1g04910 OS=Arabidopsis thaliana GN=At1g04910 PE=2 SV=1
Cluster-60288.15291	1.122	26.765	-4.5762	0.00057447	0.01927	down	--	Uncharacterized protein At1g04910 OS=Arabidopsis thaliana GN=At1g04910 PE=2 SV=1
Cluster-60288.155134	133.146	476.449	-1.8393	4.41e-05	0.0021772	down	--	Uncharacterized protein At1g04910 OS=Arabidopsis thaliana GN=At1g04910 PE=2 SV=1
Cluster-60288.192740	161.394	759.928	-2.2353	6.6e-07	5.52e-05	down	--	Uncharacterized protein At1g04910 OS=Arabidopsis thaliana GN=At1g04910 PE=2 SV=1
Cluster-60288.195260	191.326	543.575	-1.5064	0.00052045	0.01774	down	--	Uncharacterized protein At1g04910 OS=Arabidopsis thaliana GN=At1g04910 PE=2 SV=1
Cluster-60288.261182	72.6989	217.991	-1.5843	0.00083491	0.026318	down	--	Uncharacterized protein At1g04910 OS=Arabidopsis thaliana GN=At1g04910 PE=2 SV=1
Cluster-60288.271000	191.119	612.466	-1.6802	0.00015652	0.0064381	down	--	Uncharacterized protein At1g04910 OS=Arabidopsis thaliana GN=At1g04910 PE=2 SV=1
Cluster-60288.282421	54.5966	203.095	-1.8953	0.0010784	0.032566	down	--	Uncharacterized protein At1g04910 OS=Arabidopsis thaliana GN=At1g04910 PE=2 SV=1
Cluster-60288.305861	20.6942	126.553	-2.6124	0.00018531	0.0074134	down	--	Uncharacterized protein At1g04910 OS=Arabidopsis thaliana GN=At1g04910 PE=2 SV=1
Cluster-60288.37964	10.5431	51.1368	-2.2781	0.00092745	0.028743	down	--	Uncharacterized protein At1g04910 OS=Arabidopsis thaliana GN=At1g04910 PE=2 SV=1
Cluster-60288.157219	9.52096	99.0113	-3.3784	5.18e-05	0.0024924	down	--	Uncharacterized peptidase y4nA OS=Rhizobium sp. (strain NGR234) GN=NGR_a02410 PE=3 SV=1
Cluster-60288.92743	36.8461	140.002	-1.9259	0.00019804	0.0078269	down	--	Uncharacterized membrane protein At3g27390 OS=Arabidopsis thaliana GN=At3g27390 PE=1 SV=2
Cluster-60288.92744	49.7551	174.157	-1.8075	0.00029492	0.010965	down	--	Uncharacterized membrane protein At3g27390 OS=Arabidopsis thaliana GN=At3g27390 PE=1 SV=2
Cluster-60288.92751	26.3372	98.7647	-1.9069	0.0003846	0.013732	down	--	Uncharacterized membrane protein At3g27390 OS=Arabidopsis thaliana GN=At3g27390 PE=1 SV=2
Cluster-60288.158412	48.5167	246.906	-2.3474	2.2e-06	0.00015835	down	--	Uncharacterized membrane protein At1g16860 OS=Arabidopsis thaliana GN=At1g16860 PE=1 SV=1
Cluster-60288.182031	140.666	469.466	-1.7387	0.00010878	0.0047072	down	--	Uncharacterized membrane protein At1g16860 OS=Arabidopsis thaliana GN=At1g16860 PE=1 SV=1
Cluster-60288.183834	115.033	411.482	-1.8388	6.07e-05	0.0028585	down	--	Uncharacterized membrane protein At1g16860 OS=Arabidopsis thaliana GN=At1g16860 PE=1 SV=1
Cluster-60288.259786	18.9778	91.7725	-2.2737	7.9e-05	0.0035738	down	--	Uncharacterized membrane protein At1g16860 OS=Arabidopsis thaliana GN=At1g16860 PE=1 SV=1
Cluster-60288.259787	116.882	404.867	-1.7924	8.29e-05	0.0037262	down	--	Uncharacterized membrane protein At1g16860 OS=Arabidopsis thaliana GN=At1g16860 PE=1 SV=1
Cluster-60288.412311	24.1056	183.978	-2.9321	3.26e-08	3.74e-06	down	--	Uncharacterized membrane protein At1g06890 OS=Arabidopsis thaliana GN=At1g06890 PE=1 SV=1
Cluster-60288.412313	10.028	148.556	-3.8889	6.49e-05	0.0030285	down	--	Uncharacterized membrane protein At1g06890 OS=Arabidopsis thaliana GN=At1g06890 PE=1 SV=1
Cluster-60288.412314	2.08231	59.455	-4.8355	7.91e-09	1.05e-06	down	--	Uncharacterized membrane protein At1g06890 OS=Arabidopsis thaliana GN=At1g06890 PE=1 SV=1
Cluster-60288.13187	4.18922	107.818	-4.6858	3.04e-08	3.52e-06	down	--	Uncharacterized hydrolase YugF OS=Bacillus subtilis (strain 168) GN=yugF PE=3 SV=1
Cluster-60288.412580	6.97443	77.1802	-3.4681	0.00013492	0.0056694	down	--	Uncharacterized hydrolase YugF OS=Bacillus subtilis (strain 168) GN=yugF PE=3 SV=1
Cluster-60288.412802	0	34.7084	#NAME?	1.55e-08	1.91e-06	down	--	Uncharacterized hydrolase YugF OS=Bacillus subtilis (strain 168) GN=yugF PE=3 SV=1
Cluster-60288.412868	0	75.5981	#NAME?	6.11e-15	3.17e-12	down	--	Uncharacterized hydrolase YugF OS=Bacillus subtilis (strain 168) GN=yugF PE=3 SV=1
Cluster-60288.413958	4.22495	54.752	-3.6959	1.58e-06	0.00011811	down	--	Uncharacterized hydrolase YugF OS=Bacillus subtilis (strain 168) GN=yugF PE=3 SV=1
Cluster-60288.136008	69.222	229.672	-1.7303	0.00025932	0.0098419	down	--	Uncharacterized hydrolase SAB2455 OS=Staphylococcus aureus (strain bovine RF122 / ET3-1) GN=SAB2455 PE=3 SV=1
Cluster-60288.140730	13.1173	612.171	-5.5444	1.43e-05	0.00081833	down	--	Uncharacterized GPI-anchored protein At4g28100 OS=Arabidopsis thaliana GN=At4g28100 PE=1 SV=1
Cluster-60288.304484	8.4841	45.298	-2.4166	0.00091089	0.028309	down	--	Uncharacterized GPI-anchored protein At4g28100 OS=Arabidopsis thaliana GN=At4g28100 PE=1 SV=1
Cluster-60288.311425	2.3988	82.9761	-5.1123	4.27e-05	0.0021155	down	--	Uncharacterized GPI-anchored protein At4g28100 OS=Arabidopsis thaliana GN=At4g28100 PE=1 SV=1
Cluster-60288.315747	7.7731	46.84	-2.5912	0.00040394	0.014318	down	--	Uncharacterized GPI-anchored protein At4g28100 OS=Arabidopsis thaliana GN=At4g28100 PE=1 SV=1
Cluster-60288.335896	30.7825	204.723	-2.7335	4.05e-05	0.0020223	down	--	Uncharacterized GPI-anchored protein At4g28100 OS=Arabidopsis thaliana GN=At4g28100 PE=1 SV=1
Cluster-60288.365505	5.13867	203.58	-5.3081	8.52e-13	2.8e-10	down	--	Uncharacterized GPI-anchored protein At4g28100 OS=Arabidopsis thaliana GN=At4g28100 PE=1 SV=1
Cluster-60288.168094	24.0233	85.0195	-1.8234	0.0010766	0.032519	down	--	Uncharacterized GPI-anchored protein At3g06035 OS=Arabidopsis thaliana GN=At3g06035 PE=2 SV=1
Cluster-60288.349467	15.0557	125.113	-3.0548	6.19e-08	6.63e-06	down	--	Uncharacterized GPI-anchored protein At3g06035 OS=Arabidopsis thaliana GN=At3g06035 PE=2 SV=1
Cluster-60288.408610	28.8373	169.154	-2.5523	9.61e-07	7.65e-05	down	--	Uncharacterized GPI-anchored protein At3g06035 OS=Arabidopsis thaliana GN=At3g06035 PE=2 SV=1
Cluster-60288.414452	25.5974	169.234	-2.7249	5.27e-07	4.51e-05	down	--	Uncharacterized GPI-anchored protein At3g06035 OS=Arabidopsis thaliana GN=At3g06035 PE=2 SV=1
Cluster-60288.60037	102.822	301.318	-1.5511	0.00056708	0.019062	down	--	Uncharacterized GPI-anchored protein At1g61900 OS=Arabidopsis thaliana GN=At1g61900 PE=1 SV=1
Cluster-4623.0	0	13.9935	#NAME?	0.00030685	0.011338	down	--	Uncharacterized glycosyltransferase MJ1607 OS=Methanocaldococcus jannaschii (strain ATCC 43067 / DSM 2661 / JAL-1 / JCM 10045 / NBRC 100440) GN=MJ1607 PE=3 SV=1
Cluster-60288.414386	0.990479	26.2167	-4.7262	0.00020922	0.0082	down	--	Uncharacterized glycosyltransferase MJ1607 OS=Methanocaldococcus jannaschii (strain ATCC 43067 / DSM 2661 / JAL-1 / JCM 10045 / NBRC 100440) GN=MJ1607 PE=3 SV=1
Cluster-60288.66807	2.66587	24.8874	-3.2227	0.00078119	0.024898	down	--	Uncharacterized CRM domain-containing protein At3g25440, chloroplastic OS=Arabidopsis thaliana GN=At3g25440 PE=2 SV=1
Cluster-60288.98019	0.373999	13.3975	-5.1628	0.0015101	0.042889	down	--	Uncharacterized CRM domain-containing protein At3g25440, chloroplastic OS=Arabidopsis thaliana GN=At3g25440 PE=2 SV=1
Cluster-1363.0	0	19.8117	#NAME?	1.58e-05	0.00089076	down	--	UNC93-like protein 1 OS=Arabidopsis thaliana GN=At1g18000 PE=2 SV=2
Cluster-60288.226928	0	18.4793	#NAME?	2.51e-05	0.0013387	down	--	UNC93-like protein 1 OS=Arabidopsis thaliana GN=At1g18000 PE=2 SV=2
Cluster-60288.252427	46.1618	159.255	-1.7866	0.00054147	0.018331	down	--	UNC93-like protein 1 OS=Arabidopsis thaliana GN=At1g18000 PE=2 SV=2
Cluster-60288.255633	0.990479	42.9063	-5.4369	0.00016013	0.0065616	down	--	UNC93-like protein 1 OS=Arabidopsis thaliana GN=At1g18000 PE=2 SV=2
Cluster-60288.178294	70.1263	216.136	-1.6239	0.00061214	0.020296	down	--	Ultraviolet-B receptor UVR8 OS=Arabidopsis thaliana GN=UVR8 PE=1 SV=1
Cluster-60288.208996	257.251	1424.32	-2.469	1.8e-08	2.19e-06	down	--	Ultraviolet-B receptor UVR8 OS=Arabidopsis thaliana GN=UVR8 PE=1 SV=1
Cluster-60288.236151	167.716	531.971	-1.6653	0.00014192	0.0059202	down	--	Ultraviolet-B receptor UVR8 OS=Arabidopsis thaliana GN=UVR8 PE=1 SV=1
Cluster-60288.245312	105.128	319.136	-1.602	0.00049042	0.016875	down	--	Ultraviolet-B receptor UVR8 OS=Arabidopsis thaliana GN=UVR8 PE=1 SV=1
Cluster-60288.413073	1.36448	48.3564	-5.1473	0.00016393	0.0066893	down	--	UDP-N-acetylmuramoyl-L-alanyl-D-glutamate--2,6-diaminopimelate ligase OS=Geobacillus kaustophilus (strain HTA426) GN=murE PE=3 SV=1
Cluster-11827.0	0	20.5766	#NAME?	9.81e-06	0.00058919	down	--	UDP-N-acetylmuramoyl-L-alanyl-D-glutamate--2,6-diaminopimelate ligase OS=Bacillus amyloliquefaciens subsp. plantarum (strain DSM 23117 / BGSC 10A6 / FZB42) GN=murE PE=3 SV=1
Cluster-60288.180735	38.861	121.51	-1.6447	0.0011589	0.034587	down	--	UDP-N-acetylmuramoylalanine--D-glutamate ligase OS=Moorella thermoacetica (strain ATCC 39073) GN=murD PE=3 SV=1
Cluster-60288.96977	13.4145	63.747	-2.2486	0.00040043	0.014212	down	--	UDP-N-acetylglucosamine diphosphorylase 1 OS=Arabidopsis thaliana GN=GLCNAC1PUT1 PE=1 SV=1
Cluster-60288.742	13.616	129.333	-3.2477	3.33e-06	0.00022936	down	--	UDP-N-acetylglucosamine 1-carboxyvinyltransferase OS=Gloeobacter violaceus (strain PCC 7421) GN=murA PE=3 SV=1
Cluster-60288.743	8.9965	139.83	-3.9582	4.38e-11	9.83e-09	down	--	UDP-N-acetylglucosamine 1-carboxyvinyltransferase OS=Gloeobacter violaceus (strain PCC 7421) GN=murA PE=3 SV=1
Cluster-60288.416490	0	115.393	#NAME?	3.44e-19	3.83e-16	down	--	UDP-N-acetylenolpyruvoylglucosamine reductase OS=Protochlamydia amoebophila (strain UWE25) GN=murB PE=3 SV=1
Cluster-60288.51547	0.373999	29.2143	-6.2875	1.04e-06	8.18e-05	down	--	UDP-N-acetylenolpyruvoylglucosamine reductase OS=Protochlamydia amoebophila (strain UWE25) GN=murB PE=3 SV=1
Cluster-60288.131308	4.79483	56.2158	-3.5514	1.89e-06	0.0001385	down	--	UDP-glycosyltransferase 91C1 OS=Arabidopsis thaliana GN=UGT91C1 PE=2 SV=1
Cluster-60288.155487	2.28503	42.2254	-4.2078	1.67e-06	0.00012435	down	--	UDP-glycosyltransferase 90A1 OS=Arabidopsis thaliana GN=UGT90A1 PE=2 SV=1
Cluster-60288.351778	2.28503	49.1764	-4.4277	1.61e-07	1.57e-05	down	--	UDP-glycosyltransferase 90A1 OS=Arabidopsis thaliana GN=UGT90A1 PE=2 SV=1
Cluster-60288.384792	2.66587	68.2956	-4.6791	1.99e-09	3.04e-07	down	--	UDP-glycosyltransferase 90A1 OS=Arabidopsis thaliana GN=UGT90A1 PE=2 SV=1
Cluster-60288.4153	0	22.1377	#NAME?	4.87e-06	0.00031974	down	--	UDP-glycosyltransferase 90A1 OS=Arabidopsis thaliana GN=UGT90A1 PE=2 SV=1
Cluster-60288.4154	0.380838	26.6617	-6.1294	3.22e-06	0.0002228	down	--	UDP-glycosyltransferase 90A1 OS=Arabidopsis thaliana GN=UGT90A1 PE=2 SV=1
Cluster-60288.140831	16.7161	211.582	-3.6619	5.13e-06	0.00033493	down	--	UDP-glycosyltransferase 87A2 OS=Arabidopsis thaliana GN=UGT87A2 PE=1 SV=1
Cluster-60288.28809	2.88099	40.6485	-3.8186	9.06e-06	0.00054901	down	--	UDP-glycosyltransferase 87A2 OS=Arabidopsis thaliana GN=UGT87A2 PE=1 SV=1
Cluster-60288.340444	19.7684	279.576	-3.822	1.76e-11	4.31e-09	down	--	UDP-glycosyltransferase 87A2 OS=Arabidopsis thaliana GN=UGT87A2 PE=1 SV=1
Cluster-60288.65057	0	14.423	#NAME?	0.00024998	0.0095289	down	--	UDP-glycosyltransferase 85A2 OS=Arabidopsis thaliana GN=UGT85A2 PE=2 SV=1
Cluster-60288.2117	0	36.7638	#NAME?	5.26e-09	7.28e-07	down	--	UDP-glycosyltransferase 83A1 OS=Arabidopsis thaliana GN=UGT83A1 PE=2 SV=1
Cluster-60288.6281	0	39.3907	#NAME?	1.97e-09	3.01e-07	down	--	UDP-glycosyltransferase 83A1 OS=Arabidopsis thaliana GN=UGT83A1 PE=2 SV=1
Cluster-3317.0	0	25.8902	#NAME?	7.34e-07	6.06e-05	down	--	UDP-glycosyltransferase 73D1 OS=Arabidopsis thaliana GN=UGT73D1 PE=3 SV=1
Cluster-52192.0	0	16.9242	#NAME?	6.73e-05	0.0031221	down	--	UDP-glycosyltransferase 73D1 OS=Arabidopsis thaliana GN=UGT73D1 PE=3 SV=1
Cluster-2259.0	0	13.6106	#NAME?	0.00034802	0.012619	down	--	UDP-glycosyltransferase 73C6 OS=Arabidopsis thaliana GN=UGT73C6 PE=2 SV=1
Cluster-60288.418732	3.82763	64.2415	-4.069	8.31e-08	8.64e-06	down	--	UDP-glycosyltransferase 73C1 OS=Arabidopsis thaliana GN=UGT73C1 PE=2 SV=1
Cluster-60288.4651	1.98096	47.3701	-4.5797	3.2e-07	2.88e-05	down	--	UDP-glycosyltransferase 73C1 OS=Arabidopsis thaliana GN=UGT73C1 PE=2 SV=1
Cluster-60288.16547	0	33.4181	#NAME?	6.98e-06	0.00043858	down	--	UDP-glycosyltransferase 73B4 OS=Arabidopsis thaliana GN=UGT73B4 PE=2 SV=1
Cluster-60288.25600	0.660319	30.915	-5.549	0.00023112	0.0089328	down	--	UDP-glycosyltransferase 73B4 OS=Arabidopsis thaliana GN=UGT73B4 PE=2 SV=1
Cluster-60288.412569	6.54698	63.089	-3.2685	3.31e-06	0.00022772	down	--	UDP-glycosyltransferase 73B4 OS=Arabidopsis thaliana GN=UGT73B4 PE=2 SV=1
Cluster-60288.413647	6.3387	62.4676	-3.3009	2.82e-06	0.00019738	down	--	UDP-glycosyltransferase 73B4 OS=Arabidopsis thaliana GN=UGT73B4 PE=2 SV=1
Cluster-60288.13241	9.59369	52.4412	-2.4505	0.0002739	0.010296	down	--	UDP-glycosyltransferase 72B1 OS=Arabidopsis thaliana GN=UGT72B1 PE=1 SV=1
Cluster-60288.216095	9.17861	87.3855	-3.251	4.27e-07	3.74e-05	down	--	UDP-glycosyltransferase 72B1 OS=Arabidopsis thaliana GN=UGT72B1 PE=1 SV=1
Cluster-60288.226647	125.219	342.55	-1.4519	0.0013356	0.038796	down	--	UDP-glucuronic acid decarboxylase 6 OS=Arabidopsis thaliana GN=UXS6 PE=2 SV=1
Cluster-60288.234033	86.485	318.237	-1.8796	8.25e-05	0.0037122	down	--	UDP-glucuronic acid decarboxylase 2 OS=Arabidopsis thaliana GN=UXS2 PE=1 SV=1
Cluster-49650.0	3.49747	31.9316	-3.1906	0.0003312	0.012103	down	--	UDP-glucuronate:xylan alpha-glucuronosyltransferase 2 OS=Arabidopsis thaliana GN=GUX2 PE=2 SV=1
Cluster-60288.380293	0.754837	16.0558	-4.4108	0.001177	0.035031	down	--	UDP-glucuronate:xylan alpha-glucuronosyltransferase 2 OS=Arabidopsis thaliana GN=GUX2 PE=2 SV=1
Cluster-60288.412203	8.99365	57.4422	-2.6751	0.00010279	0.0044826	down	--	UDP-glucuronate:xylan alpha-glucuronosyltransferase 2 OS=Arabidopsis thaliana GN=GUX2 PE=2 SV=1
Cluster-60288.292537	243.328	1525.34	-2.6482	2.31e-09	3.48e-07	down	--	UDP-glucuronate 4-epimerase 6 OS=Arabidopsis thaliana GN=GAE6 PE=1 SV=1
Cluster-60288.330694	2.06864	23.4864	-3.5051	0.00085434	0.026821	down	--	UDP-glucuronate 4-epimerase 6 OS=Arabidopsis thaliana GN=GAE6 PE=1 SV=1
Cluster-60288.330697	6.25102	39.4083	-2.6563	0.00056197	0.018919	down	--	UDP-glucuronate 4-epimerase 6 OS=Arabidopsis thaliana GN=GAE6 PE=1 SV=1
Cluster-60288.330698	4.06051	39.1486	-3.2692	6.81e-05	0.003155	down	--	UDP-glucuronate 4-epimerase 6 OS=Arabidopsis thaliana GN=GAE6 PE=1 SV=1
Cluster-60288.330703	47.2549	352.454	-2.8989	2.69e-09	3.98e-07	down	--	UDP-glucuronate 4-epimerase 6 OS=Arabidopsis thaliana GN=GAE6 PE=1 SV=1
Cluster-60288.330719	50.3414	478.826	-3.2497	2.13e-11	5.14e-09	down	--	UDP-glucuronate 4-epimerase 6 OS=Arabidopsis thaliana GN=GAE6 PE=1 SV=1
Cluster-60288.307486	20.2341	85.0103	-2.0709	0.00044962	0.015689	down	--	UDP-glucuronate 4-epimerase 3 OS=Arabidopsis thaliana GN=GAE3 PE=2 SV=1
Cluster-60288.288426	333.479	879.46	-1.399	0.0014777	0.04215	down	--	UDP-glucuronate 4-epimerase 1 OS=Arabidopsis thaliana GN=GAE1 PE=1 SV=1
Cluster-60288.10607	1.73848	35.4252	-4.3489	7.08e-06	0.00044396	down	--	UDP-glucosyl transferase 73B2 OS=Arabidopsis thaliana GN=UGT73B2 PE=1 SV=1
Cluster-60288.13236	27.0715	260.801	-3.2681	2.22e-10	4.3e-08	down	--	UDP-glucosyl transferase 73B2 OS=Arabidopsis thaliana GN=UGT73B2 PE=1 SV=1
Cluster-60288.412907	8.08958	162.082	-4.3245	1.43e-12	4.48e-10	down	--	UDP-glucosyl transferase 73B2 OS=Arabidopsis thaliana GN=UGT73B2 PE=1 SV=1
Cluster-60288.412909	5.10443	91.6308	-4.166	3.8e-09	5.42e-07	down	--	UDP-glucosyl transferase 73B2 OS=Arabidopsis thaliana GN=UGT73B2 PE=1 SV=1
Cluster-60288.412910	6.2305	137.128	-4.46	5.45e-08	5.92e-06	down	--	UDP-glucosyl transferase 73B2 OS=Arabidopsis thaliana GN=UGT73B2 PE=1 SV=1
Cluster-60288.412911	4.22495	50.4676	-3.5784	5.11e-06	0.00033362	down	--	UDP-glucosyl transferase 73B2 OS=Arabidopsis thaliana GN=UGT73B2 PE=1 SV=1
Cluster-60288.412913	0	13.432	#NAME?	0.00039399	0.014014	down	--	UDP-glucosyl transferase 73B2 OS=Arabidopsis thaliana GN=UGT73B2 PE=1 SV=1
Cluster-60288.412914	0.761676	47.089	-5.9501	4.09e-09	5.79e-07	down	--	UDP-glucosyl transferase 73B2 OS=Arabidopsis thaliana GN=UGT73B2 PE=1 SV=1
Cluster-60288.10608	0	13.8033	#NAME?	0.00032653	0.011957	down	--	UDP-glucose flavonoid 3-O-glucosyltransferase 7 OS=Fragaria ananassa GN=GT7 PE=1 SV=1
Cluster-60288.31556	0.33016	17.4673	-5.7254	0.00022964	0.0088859	down	--	UDP-glucose flavonoid 3-O-glucosyltransferase 7 OS=Fragaria ananassa GN=GT7 PE=1 SV=1
Cluster-60288.11054	25.7453	148.006	-2.5233	0.00050784	0.01737	down	--	UDP-glucose 6-dehydrogenase 4 OS=Oryza sativa subsp. japonica GN=UGD4 PE=2 SV=1
Cluster-60288.14386	2.08231	48.1026	-4.5299	2.05e-07	1.95e-05	down	--	UDP-glucose 6-dehydrogenase 4 OS=Oryza sativa subsp. japonica GN=UGD4 PE=2 SV=1
Cluster-60288.158430	0	14.5403	#NAME?	0.00019828	0.0078328	down	--	UDP-glucose 6-dehydrogenase 4 OS=Oryza sativa subsp. japonica GN=UGD4 PE=2 SV=1
Cluster-60288.261600	38.8954	149.75	-1.9449	0.00016886	0.0068545	down	--	UDP-glucose 6-dehydrogenase 4 OS=Oryza sativa subsp. japonica GN=UGD4 PE=2 SV=1
Cluster-60288.278509	0	94.4715	#NAME?	1.6e-12	4.99e-10	down	--	UDP-glucose 6-dehydrogenase 4 OS=Oryza sativa subsp. japonica GN=UGD4 PE=2 SV=1
Cluster-60288.408199	2.16999	35.8433	-4.0459	1.91e-05	0.0010519	down	--	UDP-galactose transporter 2 OS=Arabidopsis thaliana GN=UDP-GALT2 PE=2 SV=1
Cluster-60288.218463	68.5644	215.736	-1.6537	0.00060839	0.020186	down	--	UDP-D-apiose/UDP-D-xylose synthase 2 OS=Arabidopsis thaliana GN=AXS2 PE=2 SV=1
Cluster-60288.225739	452.503	1262.21	-1.48	0.00053238	0.018081	down	--	UDP-D-apiose/UDP-D-xylose synthase 2 OS=Arabidopsis thaliana GN=AXS2 PE=2 SV=1
Cluster-60288.225740	1382.42	3517.64	-1.3474	0.0012569	0.036949	down	--	UDP-D-apiose/UDP-D-xylose synthase 2 OS=Arabidopsis thaliana GN=AXS2 PE=2 SV=1
Cluster-60288.241999	68.0971	270.626	-1.9906	3.25e-05	0.0016727	down	--	UDP-D-apiose/UDP-D-xylose synthase 2 OS=Arabidopsis thaliana GN=AXS2 PE=2 SV=1
Cluster-60288.12466	1.75215	86.6803	-5.6285	2.02e-07	1.92e-05	down	--	Uclacyanin-2 OS=Arabidopsis thaliana GN=At2g44790 PE=1 SV=1
Cluster-60288.157092	144.135	464.412	-1.688	0.0002155	0.0084027	down	--	U-box domain-containing protein 9 OS=Arabidopsis thaliana GN=PUB9 PE=1 SV=1
Cluster-60288.13995	0.33016	37.5773	-6.8306	3.2e-08	3.68e-06	down	--	U-box domain-containing protein 7 OS=Arabidopsis thaliana GN=PUB7 PE=2 SV=1
Cluster-60288.14387	0	14.907	#NAME?	0.00018759	0.0074843	down	--	U-box domain-containing protein 7 OS=Arabidopsis thaliana GN=PUB7 PE=2 SV=1
Cluster-60288.412491	3.01935	42.3456	-3.8099	4.78e-06	0.00031439	down	--	U-box domain-containing protein 7 OS=Arabidopsis thaliana GN=PUB7 PE=2 SV=1
Cluster-60288.412493	0	26.7498	#NAME?	1.81e-06	0.00013339	down	--	U-box domain-containing protein 7 OS=Arabidopsis thaliana GN=PUB7 PE=2 SV=1
Cluster-60288.412494	0.660319	56.1327	-6.4095	2.06e-10	4.01e-08	down	--	U-box domain-containing protein 7 OS=Arabidopsis thaliana GN=PUB7 PE=2 SV=1
Cluster-60288.412496	0.380838	73.7265	-7.5969	1.22e-13	4.81e-11	down	--	U-box domain-containing protein 7 OS=Arabidopsis thaliana GN=PUB7 PE=2 SV=1
Cluster-60288.413270	0	13.6982	#NAME?	0.00078284	0.024932	down	--	U-box domain-containing protein 7 OS=Arabidopsis thaliana GN=PUB7 PE=2 SV=1
Cluster-60288.142787	6.29359	43.0883	-2.7753	0.00028926	0.010789	down	--	U-box domain-containing protein 52 OS=Arabidopsis thaliana GN=PUB52 PE=2 SV=1
Cluster-60288.54043	5.38798	54.2996	-3.3331	0.00018957	0.0075489	down	--	U-box domain-containing protein 45 OS=Arabidopsis thaliana GN=PUB45 PE=1 SV=1
Cluster-60288.54044	20.0902	95.9254	-2.2554	7.11e-05	0.00327	down	--	U-box domain-containing protein 45 OS=Arabidopsis thaliana GN=PUB45 PE=1 SV=1
Cluster-60288.297006	95.1991	502.751	-2.4008	2.33e-07	2.18e-05	down	--	U-box domain-containing protein 4 OS=Arabidopsis thaliana GN=PUB4 PE=1 SV=3
Cluster-60288.297047	4.06327	64.5285	-3.9892	1.29e-07	1.29e-05	down	--	U-box domain-containing protein 4 OS=Arabidopsis thaliana GN=PUB4 PE=1 SV=3
Cluster-60288.251602	35.0008	169.689	-2.2774	1.65e-05	0.00092526	down	--	U-box domain-containing protein 33 OS=Arabidopsis thaliana GN=PUB33 PE=2 SV=2
Cluster-60288.37260	3.72351	33.7758	-3.1813	0.00021668	0.0084433	down	--	U-box domain-containing protein 33 OS=Arabidopsis thaliana GN=PUB33 PE=2 SV=2
Cluster-60288.123817	6.35795	55.9465	-3.1374	1.48e-05	0.00083901	down	--	U-box domain-containing protein 30 OS=Arabidopsis thaliana GN=PUB30 PE=2 SV=1
Cluster-60288.413588	1.085	48.042	-5.4685	3.16e-06	0.00021884	down	--	U-box domain-containing protein 30 OS=Arabidopsis thaliana GN=PUB30 PE=2 SV=1
Cluster-60288.419401	0	13.4852	#NAME?	0.0016689	0.046536	down	--	U-box domain-containing protein 30 OS=Arabidopsis thaliana GN=PUB30 PE=2 SV=1
Cluster-60288.192067	89.0426	557.479	-2.6464	0.00022	0.0085557	down	--	U-box domain-containing protein 21 OS=Arabidopsis thaliana GN=PUB21 PE=2 SV=1
Cluster-60288.252436	13.9625	246.962	-4.1447	3.07e-05	0.0015878	down	--	U-box domain-containing protein 21 OS=Arabidopsis thaliana GN=PUB21 PE=2 SV=1
Cluster-60288.211326	94.2087	296.206	-1.6527	0.00050038	0.017151	down	--	U-box domain-containing protein 17 OS=Arabidopsis thaliana GN=PUB17 PE=2 SV=1
Cluster-60288.129117	11.6253	54.1982	-2.221	0.00099285	0.030387	down	--	U-box domain-containing protein 14 OS=Arabidopsis thaliana GN=PUB14 PE=1 SV=1
Cluster-60288.6814	0	21.2974	#NAME?	6.6e-06	0.00041851	down	--	U-box domain-containing protein 14 OS=Arabidopsis thaliana GN=PUB14 PE=1 SV=1
Cluster-60288.300258	3.49063	55.1875	-3.9828	0.00012057	0.0051501	down	--	U-box domain-containing protein 13 OS=Arabidopsis thaliana GN=PUB13 PE=1 SV=1
Cluster-60288.353622	504.366	2640.28	-2.3881	3.11e-08	3.59e-06	down	--	U-box domain-containing protein 13 OS=Arabidopsis thaliana GN=PUB13 PE=1 SV=1
Cluster-60288.415463	6.07973	54.4182	-3.162	1.11e-05	0.00065326	down	--	U-box domain-containing protein 13 OS=Arabidopsis thaliana GN=PUB13 PE=1 SV=1
Cluster-60288.415962	0	40.0714	#NAME?	1.6e-09	2.49e-07	down	--	U-box domain-containing protein 13 OS=Arabidopsis thaliana GN=PUB13 PE=1 SV=1
Cluster-60288.12861	7.30182	239.112	-5.0333	2e-17	1.63e-14	down	--	U-box domain-containing protein 12 OS=Oryza sativa subsp. japonica GN=PUB12 PE=2 SV=1
Cluster-60288.12862	0.761676	28.9953	-5.2505	4.47e-06	0.00029682	down	--	U-box domain-containing protein 12 OS=Oryza sativa subsp. japonica GN=PUB12 PE=2 SV=1
Cluster-60288.12863	1.50967	95.8865	-5.989	5.71e-14	2.42e-11	down	--	U-box domain-containing protein 12 OS=Oryza sativa subsp. japonica GN=PUB12 PE=2 SV=1
Cluster-60288.12864	6.20718	219.65	-5.1451	1.21e-09	1.95e-07	down	--	U-box domain-containing protein 12 OS=Oryza sativa subsp. japonica GN=PUB12 PE=2 SV=1
Cluster-60288.321970	0	49.0338	#NAME?	4.06e-11	9.19e-09	down	--	U-box domain-containing protein 12 OS=Oryza sativa subsp. japonica GN=PUB12 PE=2 SV=1
Cluster-60288.415042	0	22.9056	#NAME?	0.0012487	0.036735	down	--	U-box domain-containing protein 12 OS=Oryza sativa subsp. japonica GN=PUB12 PE=2 SV=1
Cluster-60288.194887	0.761676	44.6872	-5.8745	6.9e-05	0.0031903	down	--	Ubiquitin-conjugating enzyme E2 variant 1B OS=Arabidopsis thaliana GN=UEV1B PE=1 SV=1
Cluster-736.0	0	18.3661	#NAME?	3.35e-05	0.0017152	down	--	Ubiquitin-conjugating enzyme E2 4 OS=Schizosaccharomyces pombe (strain 972 / ATCC 24843) GN=ubc4 PE=1 SV=1
Cluster-60288.268441	123.567	456.025	-1.8838	2e-05	0.0010981	down	--	Ubiquitin-conjugating enzyme E2 22 OS=Arabidopsis thaliana GN=UBC22 PE=1 SV=1
Cluster-60288.268443	602.766	1544.66	-1.3576	0.001068	0.032311	down	--	Ubiquitin-conjugating enzyme E2 22 OS=Arabidopsis thaliana GN=UBC22 PE=1 SV=1
Cluster-60288.87978	111.72	297.033	-1.4107	0.0015829	0.044614	down	--	Ubiquitin-conjugating enzyme E2 22 OS=Arabidopsis thaliana GN=UBC22 PE=1 SV=1
Cluster-60288.295599	15.8052	116.695	-2.8843	7.56e-06	0.00046903	down	--	Ubiquitin-conjugating enzyme E2 20 OS=Arabidopsis thaliana GN=UBC20 PE=2 SV=1
Cluster-60288.52060	16.7244	187.184	-3.4844	4.37e-10	7.84e-08	down	--	Ubiquitin-conjugating enzyme E2 20 OS=Arabidopsis thaliana GN=UBC20 PE=2 SV=1
Cluster-16557.0	0	41.9113	#NAME?	6.34e-08	6.76e-06	down	--	Ubiquinol oxidase 1a, mitochondrial OS=Arabidopsis thaliana GN=AOX1A PE=1 SV=2
Cluster-60288.240315	0	38.1287	#NAME?	3.25e-09	4.71e-07	down	--	U6 snRNA phosphodiesterase OS=Mus musculus GN=Usb1 PE=2 SV=1
Cluster-60288.48856	0	18.6989	#NAME?	2.5e-05	0.0013324	down	--	U2 small nuclear ribonucleoprotein A' OS=Arabidopsis thaliana GN=At1g09760 PE=2 SV=2
Cluster-60288.407278	4.68663	91.2627	-4.2834	6.04e-10	1.04e-07	down	--	U11/U12 small nuclear ribonucleoprotein 25 kDa protein OS=Arabidopsis thaliana GN=SNRNP25 PE=2 SV=1
Cluster-60288.415752	0	16.6477	#NAME?	7.33e-05	0.0033549	down	--	Type IV inositol polyphosphate 5-phosphatase 9 OS=Arabidopsis thaliana GN=IP5P9 PE=1 SV=1
Cluster-14398.0	0	13.36	#NAME?	0.00043087	0.015114	down	--	Type IV inositol polyphosphate 5-phosphatase 7 OS=Arabidopsis thaliana GN=IP5P7 PE=1 SV=1
Cluster-60288.303255	4.18111	41.9764	-3.3276	4.86e-05	0.0023624	down	--	Type IV inositol polyphosphate 5-phosphatase 7 OS=Arabidopsis thaliana GN=IP5P7 PE=1 SV=1
Cluster-60288.33430	6.02502	44.4075	-2.8818	0.00011194	0.0048274	down	--	Type IV inositol polyphosphate 5-phosphatase 7 OS=Arabidopsis thaliana GN=IP5P7 PE=1 SV=1
Cluster-60288.33434	10.3239	58.9329	-2.5131	0.00019326	0.0076732	down	--	Type IV inositol polyphosphate 5-phosphatase 7 OS=Arabidopsis thaliana GN=IP5P7 PE=1 SV=1
Cluster-60288.323795	16.082	182.661	-3.5057	7.5e-05	0.0034234	down	--	Type IV inositol polyphosphate 5-phosphatase 6 OS=Arabidopsis thaliana GN=IP5P6 PE=1 SV=2
Cluster-60288.119331	23.3097	85.0803	-1.8679	0.0014208	0.040791	down	--	Type IV inositol polyphosphate 5-phosphatase 3 OS=Arabidopsis thaliana GN=IP5P3 PE=1 SV=1
Cluster-60288.2560	1.89735	22.7556	-3.5842	0.00063617	0.020948	down	--	Type IV inositol polyphosphate 5-phosphatase 3 OS=Arabidopsis thaliana GN=IP5P3 PE=1 SV=1
Cluster-51982.0	0.373999	18.1248	-5.5988	0.0013335	0.038744	down	--	Type I inositol polyphosphate 5-phosphatase 8 OS=Arabidopsis thaliana GN=IP5P8 PE=2 SV=1
Cluster-60288.213	0	18.7268	#NAME?	2.48e-05	0.0013224	down	--	Type I inositol polyphosphate 5-phosphatase 8 OS=Arabidopsis thaliana GN=IP5P8 PE=2 SV=1
Cluster-60288.230141	2.99199	41.6645	-3.7996	6.37e-06	0.00040517	down	--	Type I inositol polyphosphate 5-phosphatase 8 OS=Arabidopsis thaliana GN=IP5P8 PE=2 SV=1
Cluster-60288.230142	3.3016	33.6034	-3.3474	0.00023458	0.0090385	down	--	Type I inositol polyphosphate 5-phosphatase 8 OS=Arabidopsis thaliana GN=IP5P8 PE=2 SV=1
Cluster-60288.332500	21.6109	117.095	-2.4378	2.1e-05	0.0011421	down	--	Type I inositol polyphosphate 5-phosphatase 8 OS=Arabidopsis thaliana GN=IP5P8 PE=2 SV=1
Cluster-60288.419101	0	12.2882	#NAME?	0.00080284	0.025459	down	--	Type I inositol polyphosphate 5-phosphatase 8 OS=Arabidopsis thaliana GN=IP5P8 PE=2 SV=1
Cluster-9787.0	0.33016	26.4446	-6.3237	3.26e-06	0.00022485	down	--	Type I inositol polyphosphate 5-phosphatase 8 OS=Arabidopsis thaliana GN=IP5P8 PE=2 SV=1
Cluster-60288.107812	11.4251	60.5786	-2.4066	0.00093149	0.028843	down	--	Two-on-two hemoglobin-3 OS=Arabidopsis thaliana GN=GLB3 PE=1 SV=1
Cluster-60288.158756	2.99199	33.6555	-3.4917	6.91e-05	0.0031951	down	--	Two-component response regulator-like APRR2 OS=Arabidopsis thaliana GN=APRR2 PE=2 SV=2
Cluster-60288.32383	8.89637	52.8029	-2.5693	0.00020223	0.0079627	down	--	Two-component response regulator ARR9 OS=Arabidopsis thaliana GN=ARR9 PE=1 SV=1
Cluster-60288.408446	8.01966	40.1848	-2.325	0.001729	0.047864	down	--	Two-component response regulator ARR9 OS=Arabidopsis thaliana GN=ARR9 PE=1 SV=1
Cluster-60288.61634	21.7301	79.0643	-1.8633	0.0011791	0.035088	down	--	Two-component response regulator ARR9 OS=Arabidopsis thaliana GN=ARR9 PE=1 SV=1
Cluster-60288.220378	0	19.1518	#NAME?	0.00048049	0.016605	down	--	Two-component response regulator ARR3 OS=Arabidopsis thaliana GN=ARR3 PE=2 SV=1
Cluster-60288.254666	33.4064	207.611	-2.6357	0.00029999	0.01112	down	--	Two-component response regulator ARR18 OS=Arabidopsis thaliana GN=ARR18 PE=2 SV=2
Cluster-60288.99657	42.6539	206.105	-2.2726	0.00020646	0.008107	down	--	Two-component response regulator ARR12 OS=Arabidopsis thaliana GN=ARR12 PE=2 SV=2
Cluster-60288.384350	13.7763	241.748	-4.1332	6.33e-05	0.0029618	down	--	Tuliposide A-converting enzyme 1, chloroplastic OS=Tulipa gesneriana GN=TCEA1 PE=1 SV=1
Cluster-60288.49407	0	54.9326	#NAME?	0.00056378	0.018966	down	--	Tubulin gamma-2 chain OS=Oryza sativa subsp. japonica GN=TUBG2 PE=2 SV=1
Cluster-60288.175595	164.695	617.618	-1.9069	1.78e-05	0.0009858	down	--	Tubulin beta-9 chain OS=Gossypium hirsutum PE=2 SV=1
Cluster-60288.194811	16.2106	96.0066	-2.5662	1.28e-05	0.00074537	down	--	Tubulin beta-9 chain OS=Gossypium hirsutum PE=2 SV=1
Cluster-60288.241308	66.2029	237.522	-1.8431	0.00011084	0.0047852	down	--	Tubulin beta-9 chain OS=Gossypium hirsutum PE=2 SV=1
Cluster-60288.258704	33.5938	128.619	-1.9368	0.00026614	0.010065	down	--	Tubulin beta-8 chain OS=Pan troglodytes GN=TUBB8 PE=3 SV=1
Cluster-60288.116172	8.8211	52.046	-2.5608	0.00029636	0.011007	down	--	Tubulin beta-8 chain OS=Arabidopsis thaliana GN=TUBB8 PE=2 SV=2
Cluster-60288.151644	5.71814	45.8707	-3.004	8.04e-05	0.0036285	down	--	Tubulin beta-8 chain OS=Arabidopsis thaliana GN=TUBB8 PE=2 SV=2
Cluster-60288.166907	69.0577	251.09	-1.8623	9.79e-05	0.0043027	down	--	Tubulin beta-8 chain OS=Arabidopsis thaliana GN=TUBB8 PE=2 SV=2
Cluster-60288.196560	10.3883	96.2997	-3.2126	2.44e-07	2.27e-05	down	--	Tubulin beta-8 chain OS=Arabidopsis thaliana GN=TUBB8 PE=2 SV=2
Cluster-60288.196561	209.455	1259.08	-2.5877	5.82e-09	7.96e-07	down	--	Tubulin beta-8 chain OS=Arabidopsis thaliana GN=TUBB8 PE=2 SV=2
Cluster-60288.236792	29.8595	136.04	-2.1878	4.47e-05	0.0022018	down	--	Tubulin beta-8 chain OS=Arabidopsis thaliana GN=TUBB8 PE=2 SV=2
Cluster-60288.119658	9.49636	288.899	-4.927	2.35e-09	3.53e-07	down	--	Tubulin beta-7 chain OS=Oryza sativa subsp. japonica GN=TUBB7 PE=2 SV=2
Cluster-60288.210917	3.49063	59.7689	-4.0978	1.65e-07	1.6e-05	down	--	Tubulin beta-7 chain OS=Oryza sativa subsp. japonica GN=TUBB7 PE=2 SV=2
Cluster-60288.246671	24.7398	99.6902	-2.0106	0.00026706	0.010094	down	--	Tubulin beta-7 chain OS=Oryza sativa subsp. japonica GN=TUBB7 PE=2 SV=2
Cluster-60288.316359	9.21846	120.051	-3.703	2.54e-07	2.34e-05	down	--	Tubulin beta-7 chain OS=Oryza sativa subsp. japonica GN=TUBB7 PE=2 SV=2
Cluster-60288.159836	52.0156	2477.83	-5.574	2.92e-08	3.39e-06	down	--	Tubulin beta-7 chain OS=Gossypium hirsutum PE=2 SV=1
Cluster-60288.305165	80.21	1344.39	-4.067	2.04e-08	2.46e-06	down	--	Tubulin beta-7 chain OS=Gossypium hirsutum PE=2 SV=1
Cluster-60288.359793	191.993	1405.34	-2.8718	1.7e-10	3.38e-08	down	--	Tubulin beta-7 chain OS=Gossypium hirsutum PE=2 SV=1
Cluster-60288.412347	0	30.7684	#NAME?	0.0012015	0.035606	down	--	Tubulin beta-7 chain OS=Arabidopsis thaliana GN=TUBB7 PE=2 SV=1
Cluster-60288.140676	21.0151	147.554	-2.8117	2.79e-07	2.54e-05	down	--	Tubulin beta-6 chain OS=Oryza sativa subsp. japonica GN=TUBB6 PE=2 SV=1
Cluster-60288.359777	0.33016	113.846	-8.4297	1.74e-06	0.00012901	down	--	Tubulin beta-6 chain OS=Oryza sativa subsp. japonica GN=TUBB6 PE=2 SV=1
Cluster-60288.412575	1.09184	214.361	-7.6171	1.51e-12	4.73e-10	down	--	Tubulin beta-6 chain OS=Arabidopsis thaliana GN=TUBB6 PE=2 SV=1
Cluster-60288.175908	4.18922	126.933	-4.9212	2.16e-13	8.07e-11	down	--	Tubulin beta-5 chain OS=Zea mays GN=TUBB5 PE=2 SV=1
Cluster-60288.194812	4.29615	29.3422	-2.7719	0.0015773	0.044482	down	--	Tubulin beta-5 chain OS=Gossypium hirsutum PE=2 SV=1
Cluster-60288.242276	63.408	196.652	-1.6329	0.00068035	0.022174	down	--	Tubulin beta-5 chain OS=Gossypium hirsutum PE=2 SV=1
Cluster-60288.219434	57.8925	170.873	-1.5615	0.0014621	0.041783	down	--	Tubulin beta-5 chain OS=Arabidopsis thaliana GN=TUBB5 PE=2 SV=1
Cluster-60288.175909	150.032	2728.62	-4.1848	3.43e-13	1.23e-10	down	--	Tubulin beta-3 chain OS=Zea mays GN=TUBB3 PE=2 SV=1
Cluster-60288.246670	51.8635	155.897	-1.5878	0.0013539	0.039197	down	--	Tubulin beta-3 chain OS=Zea mays GN=TUBB3 PE=2 SV=1
Cluster-60288.316360	37.4091	470.202	-3.6518	4.55e-11	1.02e-08	down	--	Tubulin beta-3 chain OS=Zea mays GN=TUBB3 PE=2 SV=1
Cluster-60288.359792	49.6632	856.247	-4.1078	1.38e-13	5.4e-11	down	--	Tubulin beta-3 chain OS=Zea mays GN=TUBB3 PE=2 SV=1
Cluster-60288.342033	9.8676	694.916	-6.138	2.88e-09	4.24e-07	down	--	Tubulin beta-3 chain OS=Arabidopsis thaliana GN=TUBB3 PE=2 SV=2
Cluster-60288.342034	49.2576	3495.58	-6.149	1.43e-18	1.44e-15	down	--	Tubulin beta-3 chain OS=Arabidopsis thaliana GN=TUBB3 PE=2 SV=2
Cluster-60288.345247	0	364.569	#NAME?	5.93e-15	3.09e-12	down	--	Tubulin beta-3 chain OS=Arabidopsis thaliana GN=TUBB3 PE=2 SV=2
Cluster-60288.413682	5.24963	82.2565	-3.9698	3.95e-08	4.43e-06	down	--	Tubulin beta-3 chain OS=Arabidopsis thaliana GN=TUBB3 PE=2 SV=2
Cluster-60288.258703	17.5421	129.74	-2.8867	2.37e-07	2.21e-05	down	--	Tubulin beta-3 chain (Fragment) OS=Pisum sativum GN=TUBB3 PE=2 SV=1
Cluster-60288.183741	107.906	969.174	-3.167	6.2e-12	1.67e-09	down	--	Tubulin beta-2 chain OS=Zea mays GN=TUBB2 PE=2 SV=1
Cluster-60288.200212	30.4362	130.523	-2.1004	7.23e-05	0.0033159	down	--	Tubulin beta-2 chain OS=Oryza sativa subsp. japonica GN=TUBB2 PE=2 SV=1
Cluster-60288.205426	143.711	538.77	-1.9065	2.12e-05	0.0011528	down	--	Tubulin beta-2 chain OS=Oryza sativa subsp. japonica GN=TUBB2 PE=2 SV=1
Cluster-60288.240641	52.4333	168.283	-1.6823	0.00070674	0.022915	down	--	Tubulin beta-2 chain OS=Oryza sativa subsp. japonica GN=TUBB2 PE=2 SV=1
Cluster-60288.256089	24.8632	92.9248	-1.9021	0.00067488	0.022027	down	--	Tubulin beta-2 chain OS=Lupinus albus GN=TUBB2 PE=3 SV=1
Cluster-60288.166906	181.59	590.043	-1.7001	0.00011787	0.0050438	down	--	Tubulin beta-2 chain OS=Glycine max GN=TUBB2 PE=3 SV=1
Cluster-60288.238623	43.6041	207.273	-2.249	6.78e-06	0.00042823	down	--	Tubulin beta-2 chain OS=Gallus gallus PE=2 SV=1
Cluster-60288.166908	32.6185	130.983	-2.0056	0.00021764	0.0084771	down	--	Tubulin beta-1 chain OS=Zea mays GN=TUBB1 PE=2 SV=1
Cluster-60288.241310	86.5314	327.78	-1.9214	4.19e-05	0.0020835	down	--	Tubulin beta-1 chain OS=Zea mays GN=TUBB1 PE=2 SV=1
Cluster-60288.166217	183.3	667.486	-1.8645	2.44e-05	0.0013052	down	--	Tubulin beta-1 chain OS=Pisum sativum GN=TUBB1 PE=3 SV=1
Cluster-60288.166915	27.2757	147.404	-2.4341	6.04e-06	0.00038607	down	--	Tubulin beta-1 chain OS=Pisum sativum GN=TUBB1 PE=3 SV=1
Cluster-60288.175594	318.603	1233.62	-1.9531	6.6e-06	0.0004182	down	--	Tubulin beta-1 chain OS=Pisum sativum GN=TUBB1 PE=3 SV=1									196
Cluster-60288.196562	154.278	816.098	-2.4032	7.32e-08	7.69e-06	down	--	Tubulin beta-1 chain OS=Pisum sativum GN=TUBB1 PE=3 SV=1
Cluster-60288.227771	222.563	1267.5	-2.5097	1.12e-08	1.43e-06	down	--	Tubulin beta-1 chain OS=Pisum sativum GN=TUBB1 PE=3 SV=1
Cluster-60288.229274	37.6544	220.601	-2.5506	3.9e-07	3.44e-05	down	--	Tubulin beta-1 chain OS=Pisum sativum GN=TUBB1 PE=3 SV=1
Cluster-60288.238622	218.384	1803.32	-3.0457	1.17e-11	3e-09	down	--	Tubulin beta-1 chain OS=Pisum sativum GN=TUBB1 PE=3 SV=1
Cluster-60288.258702	204.575	912.245	-2.1568	9.25e-07	7.4e-05	down	--	Tubulin beta-1 chain OS=Pisum sativum GN=TUBB1 PE=3 SV=1
Cluster-60288.241307	107.545	350.346	-1.7038	0.00021162	0.0082809	down	--	Tubulin beta-1 chain OS=Lupinus albus GN=TUBB1 PE=3 SV=1
Cluster-60288.144619	7.66894	166.004	-4.436	5.01e-08	5.48e-06	down	--	Tubulin beta-1 chain OS=Glycine max GN=TUBB1 PE=3 SV=1
Cluster-60288.253490	54.7045	919.248	-4.0707	3.86e-13	1.36e-10	down	--	Tubulin beta-1 chain OS=Glycine max GN=TUBB1 PE=3 SV=1
Cluster-60288.227766	34.3418	124.436	-1.8574	0.00048839	0.016818	down	--	Tubulin beta-1 chain OS=Arabidopsis thaliana GN=TUBB1 PE=2 SV=1
Cluster-60288.227770	242.594	790.069	-1.7034	9.81e-05	0.0043075	down	--	Tubulin beta-1 chain (Fragment) OS=Avena sativa GN=TUBB1 PE=2 SV=1
Cluster-60288.119657	4.86602	90.225	-4.2127	7.1e-07	5.88e-05	down	--	Tubulin beta chain OS=Toxoplasma gondii PE=3 SV=1
Cluster-747.0	0	19.5586	#NAME?	0.00010677	0.0046298	down	--	Tubulin beta chain OS=Pneumocystis carinii GN=TUB-B PE=2 SV=1
Cluster-60288.217808	104.606	843.506	-3.0114	6.55e-11	1.43e-08	down	--	Tubulin alpha-6 chain OS=Arabidopsis thaliana GN=TUBA6 PE=1 SV=1
Cluster-60288.233114	37.5365	640.773	-4.0934	2.44e-16	1.62e-13	down	--	Tubulin alpha-6 chain OS=Arabidopsis thaliana GN=TUBA6 PE=1 SV=1
Cluster-60288.234345	595.341	2449.62	-2.0408	1.44e-06	0.00010904	down	--	Tubulin alpha-6 chain OS=Arabidopsis thaliana GN=TUBA6 PE=1 SV=1
Cluster-60288.85159	8.83478	280.08	-4.9865	2.76e-17	2.22e-14	down	--	Tubulin alpha-6 chain OS=Arabidopsis thaliana GN=TUBA6 PE=1 SV=1
Cluster-60288.225844	51.6155	160.964	-1.6409	0.0010107	0.030845	down	--	Tubulin alpha-5 chain OS=Arabidopsis thaliana GN=TUBA5 PE=1 SV=2
Cluster-60288.323204	16.7516	187.138	-3.4817	1.62e-10	3.24e-08	down	--	Tubulin alpha-4 chain OS=Gossypium hirsutum PE=2 SV=1
Cluster-60288.229514	797.947	2551.46	-1.677	5.14e-05	0.0024789	down	--	Tubulin alpha-4 chain OS=Arabidopsis thaliana GN=TUBA4 PE=2 SV=2
Cluster-60288.233893	36.9322	255.217	-2.7888	1.88e-08	2.28e-06	down	--	Tubulin alpha-4 chain OS=Arabidopsis thaliana GN=TUBA4 PE=2 SV=2
Cluster-60288.411766	1.50284	26.9863	-4.1665	5.4e-05	0.0025863	down	--	Tubulin alpha-4 chain OS=Arabidopsis thaliana GN=TUBA4 PE=2 SV=2
Cluster-60288.80503	8.62246	227.825	-4.7237	1.77e-09	2.74e-07	down	--	Tubulin alpha-4 chain OS=Arabidopsis thaliana GN=TUBA4 PE=2 SV=2
Cluster-60288.412840	0	84.7629	#NAME?	8.81e-06	0.00053568	down	--	Tubulin alpha-3E chain OS=Homo sapiens GN=TUBA3E PE=1 SV=2
Cluster-60288.217809	46.3739	271.988	-2.5522	0.0003294	0.012046	down	--	Tubulin alpha-3 chain OS=Hordeum vulgare GN=TUBA3 PE=2 SV=1
Cluster-60288.234772	4.29615	258.401	-5.9104	1.41e-07	1.39e-05	down	--	Tubulin alpha-3 chain OS=Hordeum vulgare GN=TUBA3 PE=2 SV=1
Cluster-60288.214004	413.035	1234.55	-1.5796	0.00021119	0.0082674	down	--	Tubulin alpha-3 chain OS=Eleusine indica GN=TUBA3 PE=2 SV=1
Cluster-60288.214518	61.6586	309.928	-2.3296	1.26e-06	9.68e-05	down	--	Tubulin alpha-3 chain OS=Arabidopsis thaliana GN=TUBA3 PE=1 SV=2
Cluster-60288.197791	6.91414	76.1778	-3.4617	2.5e-07	2.32e-05	down	--	Tubulin alpha-2 chain OS=Oryza sativa subsp. japonica GN=TUBA PE=2 SV=1
Cluster-60288.225430	0	11.0106	#NAME?	0.0014175	0.040714	down	--	Tubulin alpha-2 chain OS=Hordeum vulgare GN=TUBA2 PE=2 SV=1
Cluster-60288.120495	34.0021	833.905	-4.6162	1.86e-16	1.28e-13	down	--	Tubulin alpha-2 chain OS=Gossypium hirsutum PE=2 SV=1
Cluster-60288.377942	0	68.8886	#NAME?	4.71e-14	2.03e-11	down	--	Tubulin alpha-2 chain OS=Gossypium hirsutum PE=2 SV=1
Cluster-60288.79420	8.34425	318.006	-5.2521	9.34e-20	1.15e-16	down	--	Tubulin alpha-2 chain OS=Arabidopsis thaliana GN=TUBA2 PE=2 SV=2
Cluster-60288.155352	1.03432	36.5518	-5.1432	6.22e-07	5.23e-05	down	--	Tubulin alpha-1 chain OS=Pisum sativum GN=TUBA1 PE=3 SV=1
Cluster-60288.179066	2.86047	324.043	-6.8238	7.8e-16	4.8e-13	down	--	Tubulin alpha-1 chain OS=Pisum sativum GN=TUBA1 PE=3 SV=1
Cluster-60288.190321	380.103	1072.67	-1.4967	0.00034054	0.012398	down	--	Tubulin alpha-1 chain OS=Pisum sativum GN=TUBA1 PE=3 SV=1
Cluster-60288.190322	344.255	994.421	-1.5304	0.00027757	0.010411	down	--	Tubulin alpha-1 chain OS=Pisum sativum GN=TUBA1 PE=3 SV=1
Cluster-60288.225233	927.213	2320.96	-1.3237	0.0012215	0.036112	down	--	Tubulin alpha-1 chain OS=Pisum sativum GN=TUBA1 PE=3 SV=1
Cluster-60288.225429	593.577	5056.9	-3.0907	3.26e-12	9.32e-10	down	--	Tubulin alpha-1 chain OS=Pisum sativum GN=TUBA1 PE=3 SV=1
Cluster-60288.225431	496.207	5188.38	-3.3863	5.33e-14	2.27e-11	down	--	Tubulin alpha-1 chain OS=Pisum sativum GN=TUBA1 PE=3 SV=1
Cluster-60288.228852	80.517	1251.33	-3.958	1.19e-16	8.55e-14	down	--	Tubulin alpha-1 chain OS=Pisum sativum GN=TUBA1 PE=3 SV=1
Cluster-60288.238774	73.8881	337.581	-2.1918	1.82e-05	0.0010082	down	--	Tubulin alpha-1 chain OS=Pisum sativum GN=TUBA1 PE=3 SV=1
Cluster-60288.411852	2.93851	98.8591	-5.0722	2.91e-12	8.44e-10	down	--	Tubulin alpha-1 chain OS=Pisum sativum GN=TUBA1 PE=3 SV=1
Cluster-60288.98178	374.577	1038.03	-1.4705	0.0004429	0.015487	down	--	Tubulin alpha-1 chain OS=Pisum sativum GN=TUBA1 PE=3 SV=1
Cluster-60288.219299	351.76	1046.28	-1.5726	0.00023771	0.0091409	down	--	Tubulin alpha-1 chain OS=Oryza sativa subsp. japonica GN=TUBA1 PE=1 SV=1
Cluster-60288.225845	1530.68	4156.57	-1.4412	0.00058215	0.019478	down	--	Tubulin alpha-1 chain OS=Oryza sativa subsp. japonica GN=TUBA1 PE=1 SV=1
Cluster-60288.232371	607.354	2111.64	-1.7978	2.71e-05	0.0014288	down	--	Tubulin alpha-1 chain OS=Oryza sativa subsp. japonica GN=TUBA1 PE=1 SV=1
Cluster-60288.244543	54.6814	253.687	-2.2139	5.2e-06	0.00033869	down	--	Tubulin alpha-1 chain OS=Oryza sativa subsp. japonica GN=TUBA1 PE=1 SV=1
Cluster-60288.298055	161.658	518.341	-1.681	0.00016549	0.0067397	down	--	Tubulin alpha-1 chain OS=Oryza sativa subsp. japonica GN=TUBA1 PE=1 SV=1
Cluster-60288.228192	493.546	1556.85	-1.6574	0.00010268	0.0044796	down	--	Tubulin alpha-1 chain OS=Arabidopsis thaliana GN=TUBA1 PE=2 SV=1
Cluster-60288.167765	31.9306	424.262	-3.7319	1.45e-13	5.6e-11	down	--	Tubulin alpha-1 chain OS=Anemia phyllitidis GN=TUBA1 PE=2 SV=1
Cluster-60288.239050	54.4346	676.037	-3.6345	3.49e-14	1.54e-11	down	--	Tubulin alpha-1 chain OS=Anemia phyllitidis GN=TUBA1 PE=2 SV=1
Cluster-60288.282395	67.0849	425.757	-2.666	1.94e-08	2.35e-06	down	--	Tubulin alpha chain OS=Triticum aestivum GN=TUBA PE=2 SV=1
Cluster-60288.155353	59.0925	872.052	-3.8834	1.03e-15	6.19e-13	down	--	Tubulin alpha chain OS=Prunus dulcis GN=TUBA PE=2 SV=1
Cluster-60288.164047	10.3432	527.974	-5.6737	2.92e-12	8.45e-10	down	--	Tubulin alpha chain OS=Prunus dulcis GN=TUBA PE=2 SV=1
Cluster-60288.173113	21.5986	993.179	-5.523	1.27e-17	1.09e-14	down	--	Tubulin alpha chain OS=Prunus dulcis GN=TUBA PE=2 SV=1
Cluster-60288.173114	120.946	2258.78	-4.2231	4.31e-18	4.03e-15	down	--	Tubulin alpha chain OS=Prunus dulcis GN=TUBA PE=2 SV=1
Cluster-60288.217807	74.1346	1030.26	-3.7967	1.65e-15	9.49e-13	down	--	Tubulin alpha chain OS=Prunus dulcis GN=TUBA PE=2 SV=1
Cluster-60288.220706	14.4995	542.041	-5.2243	1.68e-15	9.66e-13	down	--	Tubulin alpha chain OS=Prunus dulcis GN=TUBA PE=2 SV=1
Cluster-60288.225232	1653.11	4398.3	-1.4118	0.00053638	0.018188	down	--	Tubulin alpha chain OS=Prunus dulcis GN=TUBA PE=2 SV=1
Cluster-60288.233894	1041.77	3040.86	-1.5454	0.00017514	0.0070741	down	--	Tubulin alpha chain OS=Prunus dulcis GN=TUBA PE=2 SV=1
Cluster-60288.238773	1183.22	3071.91	-1.3764	0.00079588	0.025268	down	--	Tubulin alpha chain OS=Prunus dulcis GN=TUBA PE=2 SV=1
Cluster-60288.276037	3.70983	37.4368	-3.335	6.79e-05	0.0031471	down	--	Tubulin alpha chain OS=Prunus dulcis GN=TUBA PE=2 SV=1
Cluster-60288.324380	12.6062	120.054	-3.2515	2.63e-08	3.08e-06	down	--	Tubulin alpha chain OS=Prunus dulcis GN=TUBA PE=2 SV=1
Cluster-60288.66825	93.5987	506.902	-2.4371	9.26e-08	9.52e-06	down	--	Tubulin alpha chain OS=Prunus dulcis GN=TUBA PE=2 SV=1
Cluster-60288.68550	2.97144	161.889	-5.7677	8.55e-17	6.28e-14	down	--	Tubulin alpha chain OS=Prunus dulcis GN=TUBA PE=2 SV=1
Cluster-60288.95114	23.2686	2000.61	-6.4259	2.72e-29	1.42e-25	down	--	Tubulin alpha chain OS=Prunus dulcis GN=TUBA PE=2 SV=1
Cluster-60288.171863	505.025	1511.69	-1.5817	0.00015025	0.0062193	down	--	Tubulin alpha chain OS=Euplotes vannus PE=3 SV=1
Cluster-60288.214394	72.6743	243.85	-1.7465	0.00028537	0.010668	down	--	Tubulin alpha chain OS=Euglena gracilis GN=TUBA PE=2 SV=1
Cluster-60288.193419	13.1611	78.2786	-2.5723	3.67e-05	0.0018545	down	--	Tuberculostearic acid methyltransferase UfaA1 OS=Mycobacterium tuberculosis (strain ATCC 25618 / H37Rv) GN=ufaA1 PE=1 SV=3
Cluster-60288.116567	0	30.1604	#NAME?	5.64e-05	0.0026841	down	--	Tubby-like F-box protein 5 OS=Oryza sativa subsp. japonica GN=TULP5 PE=2 SV=1
Cluster-60288.130923	6.16614	52.8455	-3.0993	2.19e-05	0.0011904	down	--	Tubby-like F-box protein 5 OS=Oryza sativa subsp. japonica GN=TULP5 PE=2 SV=1
Cluster-60288.184291	36.2529	122.714	-1.7591	0.00068063	0.022181	down	--	Tubby-like F-box protein 5 OS=Oryza sativa subsp. japonica GN=TULP5 PE=2 SV=1
Cluster-60288.298447	0	105.217	#NAME?	7.75e-12	2.04e-09	down	--	Tubby-like F-box protein 5 OS=Oryza sativa subsp. japonica GN=TULP5 PE=2 SV=1
Cluster-60288.314708	0.761676	21.9648	-4.8499	8.42e-05	0.0037771	down	--	Tubby-like F-box protein 5 OS=Oryza sativa subsp. japonica GN=TULP5 PE=2 SV=1
Cluster-60288.343752	44.9972	255.771	-2.5069	3.52e-07	3.13e-05	down	--	Tubby-like F-box protein 5 OS=Oryza sativa subsp. japonica GN=TULP5 PE=2 SV=1
Cluster-60288.398063	71.3072	279.773	-1.9721	2.3e-05	0.0012389	down	--	Tubby-like F-box protein 5 OS=Oryza sativa subsp. japonica GN=TULP5 PE=2 SV=1
Cluster-60288.279903	37.6954	140.528	-1.8984	0.00025445	0.0096775	down	--	Tubby-like F-box protein 1 OS=Oryza sativa subsp. japonica GN=TULP1 PE=2 SV=1
Cluster-60288.288074	0	38.3787	#NAME?	0.0008304	0.026194	down	--	Tryptophan--tRNA ligase, chloroplastic/mitochondrial OS=Arabidopsis thaliana GN=OVA4 PE=2 SV=1
Cluster-60288.272884	125.563	451.839	-1.8474	4.81e-05	0.0023417	down	--	Tryptophan synthase beta chain 2, chloroplastic OS=Camptotheca acuminata GN=TSB PE=2 SV=1
Cluster-60288.242758	3.96599	28.7153	-2.8561	0.0013878	0.039995	down	--	Tryptophan synthase alpha chain, chloroplastic OS=Arabidopsis thaliana GN=TSA1 PE=1 SV=1
Cluster-60288.335578	1.36448	42.0088	-4.9443	2.69e-07	2.47e-05	down	--	Tryptophan aminotransferase-related protein 2 OS=Arabidopsis thaliana GN=TAR2 PE=2 SV=1
Cluster-60288.335579	3.25499	41.6552	-3.6778	1.1e-05	0.00065042	down	--	Tryptophan aminotransferase-related protein 2 OS=Arabidopsis thaliana GN=TAR2 PE=2 SV=1
Cluster-60288.414933	0.373999	13.5218	-5.1761	0.001457	0.041663	down	--	Tryptophan aminotransferase-related protein 2 OS=Arabidopsis thaliana GN=TAR2 PE=2 SV=1
Cluster-60288.5718	1.70148	119.422	-6.1331	9.93e-13	3.22e-10	down	--	Trypsin/subtilisin inhibitor OS=Amaranthus caudatus PE=1 SV=1
Cluster-60288.10926	1.75215	61.4873	-5.1331	1.77e-09	2.75e-07	down	--	Tropinone reductase homolog At5g06060 OS=Arabidopsis thaliana GN=At5g06060 PE=2 SV=1
Cluster-60288.198290	58.8619	401.085	-2.7685	7.4e-08	7.77e-06	down	--	Tropinone reductase homolog At5g06060 OS=Arabidopsis thaliana GN=At5g06060 PE=2 SV=1
Cluster-60288.198294	51.9085	458.44	-3.1427	1.03e-10	2.15e-08	down	--	Tropinone reductase homolog At5g06060 OS=Arabidopsis thaliana GN=At5g06060 PE=2 SV=1
Cluster-60288.211474	9.1239	67.611	-2.8895	1.89e-05	0.0010425	down	--	Tropinone reductase homolog At5g06060 OS=Arabidopsis thaliana GN=At5g06060 PE=2 SV=1
Cluster-60288.228573	5.71814	66.6608	-3.5432	3.03e-05	0.00157	down	--	Tropinone reductase homolog At5g06060 OS=Arabidopsis thaliana GN=At5g06060 PE=2 SV=1
Cluster-60288.358948	0	312.091	#NAME?	3.98e-09	5.65e-07	down	--	Tropinone reductase homolog At5g06060 OS=Arabidopsis thaliana GN=At5g06060 PE=2 SV=1
Cluster-60288.390386	2.61519	65.1104	-4.6379	4.54e-09	6.37e-07	down	--	Tropinone reductase homolog At5g06060 OS=Arabidopsis thaliana GN=At5g06060 PE=2 SV=1
Cluster-60288.70173	57.1308	628.239	-3.459	6.89e-13	2.3e-10	down	--	Tropinone reductase homolog At5g06060 OS=Arabidopsis thaliana GN=At5g06060 PE=2 SV=1
Cluster-60288.84853	54.8004	367.981	-2.7474	1.64e-08	2.01e-06	down	--	Tropinone reductase homolog At5g06060 OS=Arabidopsis thaliana GN=At5g06060 PE=2 SV=1
Cluster-54640.0	0	76.2972	#NAME?	8.77e-08	9.06e-06	down	--	Tropinone reductase homolog At2g29360 OS=Arabidopsis thaliana GN=SDR PE=1 SV=1
Cluster-60288.393064	0	13.6872	#NAME?	0.00038737	0.013813	down	--	Tropinone reductase homolog At2g29360 OS=Arabidopsis thaliana GN=SDR PE=1 SV=1
Cluster-60288.417238	0	63.6375	#NAME?	2e-10	3.91e-08	down	--	Tropinone reductase homolog At2g29360 OS=Arabidopsis thaliana GN=SDR PE=1 SV=1
Cluster-60288.51878	18.6038	199.074	-3.4196	3.19e-10	5.92e-08	down	--	Tropinone reductase homolog At2g29150 OS=Arabidopsis thaliana GN=At2g29150 PE=1 SV=1
Cluster-60288.207000	0	43.2364	#NAME?	6.1e-10	1.05e-07	down	--	Tropinone reductase homolog At1g07440 OS=Arabidopsis thaliana GN=At1g07440 PE=1 SV=1
Cluster-60288.35950	3.42754	31.1298	-3.183	0.00026512	0.010031	down	--	tRNA 5-methylaminomethyl-2-thiouridine biosynthesis bifunctional protein MnmC OS=Pseudomonas fluorescens (strain Pf0-1) GN=mnmC PE=3 SV=1
Cluster-60288.416656	1.45216	26.3212	-4.18	0.00050412	0.01726	down	--	tRNA (guanine(37)-N1)-methyltransferase 2 OS=Vitis vinifera GN=VIT_11s0016g04350 PE=3 SV=1
Cluster-24703.2	0.710998	17.4836	-4.62	0.00061673	0.020428	down	--	Trihelix transcription factor PTL OS=Arabidopsis thaliana GN=PTL PE=2 SV=1
Cluster-60288.204941	42.904	153.002	-1.8344	0.00034774	0.012613	down	--	Trihelix transcription factor GTL1 OS=Arabidopsis thaliana GN=GTL1 PE=1 SV=2
Cluster-60288.216208	376.53	964.926	-1.3577	0.0015543	0.043923	down	--	Trihelix transcription factor GTL1 OS=Arabidopsis thaliana GN=GTL1 PE=1 SV=2
Cluster-60288.217636	21.7671	105.625	-2.2787	6e-05	0.002832	down	--	Trihelix transcription factor GTL1 OS=Arabidopsis thaliana GN=GTL1 PE=1 SV=2
Cluster-60288.229247	22.5931	127.919	-2.5013	6.51e-06	0.00041298	down	--	Trihelix transcription factor GTL1 OS=Arabidopsis thaliana GN=GTL1 PE=1 SV=2
Cluster-60288.134270	40.5587	152.867	-1.9142	0.00018139	0.0072882	down	--	Trihelix transcription factor GT-2 OS=Arabidopsis thaliana GN=GT-2 PE=2 SV=1
Cluster-60288.249789	7.5073	84.9932	-3.501	1.18e-07	1.18e-05	down	--	Trihelix transcription factor GT-2 OS=Arabidopsis thaliana GN=GT-2 PE=2 SV=1
Cluster-60288.98	13.9666	74.6961	-2.4191	0.00010333	0.0045021	down	--	Trihelix transcription factor ASIL2 OS=Arabidopsis thaliana GN=ASIL2 PE=2 SV=1
Cluster-60288.286995	13.3336	88.6182	-2.7325	8.2e-06	0.00050262	down	--	Trifunctional UDP-glucose 4,6-dehydratase/UDP-4-keto-6-deoxy-D-glucose 3,5-epimerase/UDP-4-keto-L-rhamnose-reductase RHM3 OS=Arabidopsis thaliana GN=RHM3 PE=1 SV=1
Cluster-60288.286996	17.0422	81.9687	-2.266	0.00017899	0.007207	down	--	Trifunctional UDP-glucose 4,6-dehydratase/UDP-4-keto-6-deoxy-D-glucose 3,5-epimerase/UDP-4-keto-L-rhamnose-reductase RHM3 OS=Arabidopsis thaliana GN=RHM3 PE=1 SV=1
Cluster-60288.331312	24.7276	99.3626	-2.0066	0.00037892	0.013554	down	--	Trifunctional UDP-glucose 4,6-dehydratase/UDP-4-keto-6-deoxy-D-glucose 3,5-epimerase/UDP-4-keto-L-rhamnose-reductase RHM3 OS=Arabidopsis thaliana GN=RHM3 PE=1 SV=1
Cluster-60288.254090	0	11.8211	#NAME?	0.001153	0.034447	down	--	Trifunctional UDP-glucose 4,6-dehydratase/UDP-4-keto-6-deoxy-D-glucose 3,5-epimerase/UDP-4-keto-L-rhamnose-reductase RHM2 OS=Arabidopsis thaliana GN=RHM2 PE=1 SV=1
Cluster-60288.142291	17.7641	83.6953	-2.2362	0.0001575	0.0064679	down	--	Trifunctional UDP-glucose 4,6-dehydratase/UDP-4-keto-6-deoxy-D-glucose 3,5-epimerase/UDP-4-keto-L-rhamnose-reductase RHM1 OS=Arabidopsis thaliana GN=RHM1 PE=1 SV=1
Cluster-60288.251055	28.2798	146.957	-2.3775	1.08e-05	0.00063959	down	--	Trifunctional UDP-glucose 4,6-dehydratase/UDP-4-keto-6-deoxy-D-glucose 3,5-epimerase/UDP-4-keto-L-rhamnose-reductase RHM1 OS=Arabidopsis thaliana GN=RHM1 PE=1 SV=1
Cluster-60288.251057	13.9159	165.324	-3.5705	5.19e-10	9.11e-08	down	--	Trifunctional UDP-glucose 4,6-dehydratase/UDP-4-keto-6-deoxy-D-glucose 3,5-epimerase/UDP-4-keto-L-rhamnose-reductase RHM1 OS=Arabidopsis thaliana GN=RHM1 PE=1 SV=1
Cluster-60288.251060	73.2305	227.977	-1.6384	0.00049644	0.017052	down	--	Trifunctional UDP-glucose 4,6-dehydratase/UDP-4-keto-6-deoxy-D-glucose 3,5-epimerase/UDP-4-keto-L-rhamnose-reductase RHM1 OS=Arabidopsis thaliana GN=RHM1 PE=1 SV=1
Cluster-60288.251061	6.07439	38.3687	-2.6591	0.00087283	0.0273	down	--	Trifunctional UDP-glucose 4,6-dehydratase/UDP-4-keto-6-deoxy-D-glucose 3,5-epimerase/UDP-4-keto-L-rhamnose-reductase RHM1 OS=Arabidopsis thaliana GN=RHM1 PE=1 SV=1
Cluster-60288.251062	87.7588	364.292	-2.0535	8.59e-06	0.00052398	down	--	Trifunctional UDP-glucose 4,6-dehydratase/UDP-4-keto-6-deoxy-D-glucose 3,5-epimerase/UDP-4-keto-L-rhamnose-reductase RHM1 OS=Arabidopsis thaliana GN=RHM1 PE=1 SV=1
Cluster-60288.251635	45.3426	253.428	-2.4826	5.06e-07	4.35e-05	down	--	Trifunctional UDP-glucose 4,6-dehydratase/UDP-4-keto-6-deoxy-D-glucose 3,5-epimerase/UDP-4-keto-L-rhamnose-reductase RHM1 OS=Arabidopsis thaliana GN=RHM1 PE=1 SV=1
Cluster-60288.252171	86.6368	388.652	-2.1654	3.06e-06	0.00021243	down	--	Trifunctional UDP-glucose 4,6-dehydratase/UDP-4-keto-6-deoxy-D-glucose 3,5-epimerase/UDP-4-keto-L-rhamnose-reductase RHM1 OS=Arabidopsis thaliana GN=RHM1 PE=1 SV=1
Cluster-60288.286997	67.9055	317.895	-2.227	2.94e-06	0.00020513	down	--	Trifunctional UDP-glucose 4,6-dehydratase/UDP-4-keto-6-deoxy-D-glucose 3,5-epimerase/UDP-4-keto-L-rhamnose-reductase RHM1 OS=Arabidopsis thaliana GN=RHM1 PE=1 SV=1
Cluster-60288.322467	12.9214	61.1541	-2.2427	0.00068237	0.022228	down	--	Trifunctional UDP-glucose 4,6-dehydratase/UDP-4-keto-6-deoxy-D-glucose 3,5-epimerase/UDP-4-keto-L-rhamnose-reductase RHM1 OS=Arabidopsis thaliana GN=RHM1 PE=1 SV=1
Cluster-1467.0	0	15.9538	#NAME?	0.00076694	0.024526	down	--	Tricalbin-3 OS=Saccharomyces cerevisiae (strain ATCC 204508 / S288c) GN=TCB3 PE=1 SV=1
Cluster-60288.290793	77.589	253.178	-1.7062	0.00036944	0.013257	down	--	Triacylglycerol lipase SDP1 OS=Arabidopsis thaliana GN=SDP1 PE=1 SV=1
Cluster-3484.0	0	11.8089	#NAME?	0.00094365	0.029168	down	--	Triacylglycerol lipase 2 OS=Arabidopsis thaliana GN=LIP2 PE=2 SV=1
Cluster-497.0	0	30.2079	#NAME?	2.9e-06	0.00020254	down	--	Triacylglycerol lipase 2 OS=Arabidopsis thaliana GN=LIP2 PE=2 SV=1
Cluster-60288.11244	3.65231	36.6466	-3.3268	7.27e-05	0.0033351	down	--	Trans-resveratrol di-O-methyltransferase OS=Vitis vinifera GN=ROMT PE=1 SV=2
Cluster-60288.11658	6.85509	447.939	-6.03	8.17e-19	8.53e-16	down	--	Trans-resveratrol di-O-methyltransferase OS=Vitis vinifera GN=ROMT PE=1 SV=2
Cluster-60288.11659	21.7752	90.7383	-2.059	0.00027993	0.010482	down	--	Trans-resveratrol di-O-methyltransferase OS=Vitis vinifera GN=ROMT PE=1 SV=2
Cluster-60288.13159	9.03876	486.018	-5.7487	3.82e-13	1.35e-10	down	--	Trans-resveratrol di-O-methyltransferase OS=Vitis vinifera GN=ROMT PE=1 SV=2
Cluster-60288.136323	18.5423	156.968	-3.0816	0.00011546	0.0049559	down	--	Trans-resveratrol di-O-methyltransferase OS=Vitis vinifera GN=ROMT PE=1 SV=2
Cluster-60288.14388	4.88654	325.628	-6.0583	1.4e-18	1.41e-15	down	--	Trans-resveratrol di-O-methyltransferase OS=Vitis vinifera GN=ROMT PE=1 SV=2
Cluster-60288.14910	3.04671	74.6259	-4.6144	2.39e-06	0.00017079	down	--	Trans-resveratrol di-O-methyltransferase OS=Vitis vinifera GN=ROMT PE=1 SV=2
Cluster-60288.15158	18.0299	77.0509	-2.0954	0.00053299	0.018099	down	--	Trans-resveratrol di-O-methyltransferase OS=Vitis vinifera GN=ROMT PE=1 SV=2
Cluster-60288.165207	2762.11	8986.46	-1.702	3.61e-05	0.0018296	down	--	Trans-resveratrol di-O-methyltransferase OS=Vitis vinifera GN=ROMT PE=1 SV=2
Cluster-60288.165835	423.042	7359.31	-4.1207	1.44e-08	1.78e-06	down	--	Trans-resveratrol di-O-methyltransferase OS=Vitis vinifera GN=ROMT PE=1 SV=2
Cluster-60288.174682	79.8567	658.784	-3.0443	9.2e-07	7.37e-05	down	--	Trans-resveratrol di-O-methyltransferase OS=Vitis vinifera GN=ROMT PE=1 SV=2
Cluster-60288.203493	1574.24	5918.83	-1.9107	0.00026372	0.0099851	down	--	Trans-resveratrol di-O-methyltransferase OS=Vitis vinifera GN=ROMT PE=1 SV=2
Cluster-60288.207823	2.56451	39.1258	-3.9314	8.12e-06	0.00049819	down	--	Trans-resveratrol di-O-methyltransferase OS=Vitis vinifera GN=ROMT PE=1 SV=2
Cluster-60288.209522	23.0864	7440.87	-8.3323	4.1e-15	2.18e-12	down	--	Trans-resveratrol di-O-methyltransferase OS=Vitis vinifera GN=ROMT PE=1 SV=2
Cluster-60288.211256	20.5559	5970.63	-8.1822	1.36e-11	3.41e-09	down	--	Trans-resveratrol di-O-methyltransferase OS=Vitis vinifera GN=ROMT PE=1 SV=2
Cluster-60288.211257	57.9214	510.889	-3.1408	2.29e-05	0.001234	down	--	Trans-resveratrol di-O-methyltransferase OS=Vitis vinifera GN=ROMT PE=1 SV=2
Cluster-60288.211258	150.12	944.148	-2.6529	1.42e-07	1.4e-05	down	--	Trans-resveratrol di-O-methyltransferase OS=Vitis vinifera GN=ROMT PE=1 SV=2
Cluster-60288.211259	7.36894	4707.7	-9.3194	1.3e-15	7.65e-13	down	--	Trans-resveratrol di-O-methyltransferase OS=Vitis vinifera GN=ROMT PE=1 SV=2
Cluster-60288.213642	3102.21	12549.9	-2.0163	9.82e-05	0.0043122	down	--	Trans-resveratrol di-O-methyltransferase OS=Vitis vinifera GN=ROMT PE=1 SV=2
Cluster-60288.216142	129.157	2017.69	-3.9655	2.8e-17	2.25e-14	down	--	Trans-resveratrol di-O-methyltransferase OS=Vitis vinifera GN=ROMT PE=1 SV=2
Cluster-60288.216143	334.156	1361.18	-2.0263	2.93e-06	0.00020412	down	--	Trans-resveratrol di-O-methyltransferase OS=Vitis vinifera GN=ROMT PE=1 SV=2
Cluster-60288.221656	151.611	1523.98	-3.3294	1.84e-09	2.84e-07	down	--	Trans-resveratrol di-O-methyltransferase OS=Vitis vinifera GN=ROMT PE=1 SV=2
Cluster-60288.224719	34.9623	7567.08	-7.7578	1.34e-12	4.24e-10	down	--	Trans-resveratrol di-O-methyltransferase OS=Vitis vinifera GN=ROMT PE=1 SV=2
Cluster-60288.224722	7.56758	3107.19	-8.6816	1.04e-15	6.23e-13	down	--	Trans-resveratrol di-O-methyltransferase OS=Vitis vinifera GN=ROMT PE=1 SV=2
Cluster-60288.231188	44.4258	492.824	-3.4716	1.72e-12	5.3e-10	down	--	Trans-resveratrol di-O-methyltransferase OS=Vitis vinifera GN=ROMT PE=1 SV=2
Cluster-60288.232695	15.8832	6168.68	-8.6013	3.25e-14	1.44e-11	down	--	Trans-resveratrol di-O-methyltransferase OS=Vitis vinifera GN=ROMT PE=1 SV=2
Cluster-60288.243320	790.231	3701.27	-2.2277	6.2e-07	5.22e-05	down	--	Trans-resveratrol di-O-methyltransferase OS=Vitis vinifera GN=ROMT PE=1 SV=2
Cluster-60288.251090	10.1498	276.2	-4.7662	4.47e-06	0.00029639	down	--	Trans-resveratrol di-O-methyltransferase OS=Vitis vinifera GN=ROMT PE=1 SV=2
Cluster-60288.264900	6.09341	35.5577	-2.5448	0.00097357	0.029918	down	--	Trans-resveratrol di-O-methyltransferase OS=Vitis vinifera GN=ROMT PE=1 SV=2
Cluster-60288.286134	3.32619	90.6382	-4.7682	4.97e-11	1.11e-08	down	--	Trans-resveratrol di-O-methyltransferase OS=Vitis vinifera GN=ROMT PE=1 SV=2
Cluster-60288.324927	0	45.0358	#NAME?	2.04e-10	3.97e-08	down	--	Trans-resveratrol di-O-methyltransferase OS=Vitis vinifera GN=ROMT PE=1 SV=2
Cluster-60288.355328	19.0518	254.161	-3.7377	2.43e-12	7.19e-10	down	--	Trans-resveratrol di-O-methyltransferase OS=Vitis vinifera GN=ROMT PE=1 SV=2
Cluster-60288.378000	13.2488	113.535	-3.0992	1.69e-07	1.64e-05	down	--	Trans-resveratrol di-O-methyltransferase OS=Vitis vinifera GN=ROMT PE=1 SV=2
Cluster-60288.410872	0.990479	18.7446	-4.2422	0.00088677	0.027664	down	--	Trans-resveratrol di-O-methyltransferase OS=Vitis vinifera GN=ROMT PE=1 SV=2
Cluster-60288.412395	1.89735	92.0892	-5.601	8.27e-08	8.6e-06	down	--	Trans-resveratrol di-O-methyltransferase OS=Vitis vinifera GN=ROMT PE=1 SV=2
Cluster-60288.412639	0	14.4408	#NAME?	0.00024855	0.0094789	down	--	Trans-resveratrol di-O-methyltransferase OS=Vitis vinifera GN=ROMT PE=1 SV=2
Cluster-60288.412640	0	54.1504	#NAME?	7.56e-12	1.99e-09	down	--	Trans-resveratrol di-O-methyltransferase OS=Vitis vinifera GN=ROMT PE=1 SV=2
Cluster-60288.416588	0	11.1541	#NAME?	0.0014407	0.041271	down	--	Trans-resveratrol di-O-methyltransferase OS=Vitis vinifera GN=ROMT PE=1 SV=2
Cluster-60288.416767	4.00983	38.2642	-3.2544	8.42e-05	0.0037774	down	--	Trans-resveratrol di-O-methyltransferase OS=Vitis vinifera GN=ROMT PE=1 SV=2
Cluster-60288.68321	8.28546	134.437	-4.0202	6.42e-11	1.4e-08	down	--	Trans-resveratrol di-O-methyltransferase OS=Vitis vinifera GN=ROMT PE=1 SV=2
Cluster-60288.85945	16.1528	504.869	-4.9661	1.61e-17	1.35e-14	down	--	Trans-resveratrol di-O-methyltransferase OS=Vitis vinifera GN=ROMT PE=1 SV=2
Cluster-60288.419665	0.380838	17.964	-5.5598	0.00042832	0.01504	down	--	Transposon TX1 uncharacterized 149 kDa protein OS=Xenopus laevis PE=3 SV=1
Cluster-60288.81694	81.3213	277.96	-1.7732	0.00015286	0.0063116	down	--	Transport inhibitor response 1-like protein OS=Arabidopsis thaliana GN=At5g49980 PE=2 SV=1
Cluster-60288.411779	0.747999	112.357	-7.2308	8.37e-06	0.00051162	down	--	Transport and Golgi organization 2 homolog OS=Mus musculus GN=Tango2 PE=2 SV=1
Cluster-60288.413928	2.50015	308.16	-6.9455	1.64e-07	1.59e-05	down	--	Transport and Golgi organization 2 homolog OS=Mus musculus GN=Tango2 PE=2 SV=1
Cluster-60288.137176	9.23894	111.678	-3.5955	0.00092328	0.028636	down	--	Transmembrane protein 87B OS=Mus musculus GN=Tmem87b PE=2 SV=1
Cluster-60288.152029	0	65.4261	#NAME?	0.0005129	0.017524	down	--	Transmembrane protein 205 OS=Xenopus laevis GN=tmem205 PE=2 SV=1
Cluster-60288.420527	20.3313	112.251	-2.465	1.81e-05	0.00099993	down	--	Transmembrane 9 superfamily member 4 OS=Arabidopsis thaliana GN=TMN4 PE=2 SV=1
Cluster-60288.232825	205.211	658.474	-1.682	0.00016398	0.0066896	down	--	Transmembrane 9 superfamily member 11 OS=Arabidopsis thaliana GN=TMN11 PE=2 SV=1
Cluster-60288.46781	7.58257	246.296	-5.0216	1.59e-07	1.55e-05	down	--	Translocator protein homolog OS=Arabidopsis thaliana GN=TSPO PE=1 SV=1
Cluster-60288.46782	21.3533	195.415	-3.194	1.73e-06	0.00012816	down	--	Translocator protein homolog OS=Arabidopsis thaliana GN=TSPO PE=1 SV=1
Cluster-981.0	0	11.3027	#NAME?	0.0014677	0.041906	down	--	Transitional endoplasmic reticulum ATPase OS=Homo sapiens GN=VCP PE=1 SV=4
Cluster-820.0	0	19.1817	#NAME?	2.03e-05	0.0011099	down	--	Transitional endoplasmic reticulum ATPase homolog 2 OS=Caenorhabditis elegans GN=cdc-48.2 PE=1 SV=2
Cluster-60288.2927	0	12.1346	#NAME?	0.0007909	0.025134	down	--	Transcriptional regulator TAC1 OS=Arabidopsis thaliana GN=TAC1 PE=2 SV=1
Cluster-1477.0	0	11.8185	#NAME?	0.001154	0.034468	down	--	Transcriptional regulator CBF1 OS=Candida albicans (strain SC5314 / ATCC MYA-2876) GN=CBF1 PE=1 SV=1
Cluster-732.0	0	35.7417	#NAME?	1.42e-06	0.00010753	down	--	Transcriptional regulator ADR1 OS=Candida albicans (strain SC5314 / ATCC MYA-2876) GN=ADR1 PE=2 SV=1
Cluster-1549.1	0	13.1525	#NAME?	0.00052766	0.017946	down	--	Transcriptional activator hacA OS=Emericella nidulans (strain FGSC A4 / ATCC 38163 / CBS 112.46 / NRRL 194 / M139) GN=hacA PE=2 SV=2
Cluster-403.0	0	22.4918	#NAME?	0.00026878	0.010146	down	--	Transcription repressor OFP8 OS=Arabidopsis thaliana GN=OFP8 PE=2 SV=1
Cluster-60288.9141	0	18.1318	#NAME?	4.9e-05	0.0023788	down	--	Transcription repressor OFP8 OS=Arabidopsis thaliana GN=OFP8 PE=2 SV=1
Cluster-60288.3883	0	12.164	#NAME?	0.00083677	0.026359	down	--	Transcription repressor OFP7 OS=Arabidopsis thaliana GN=OFP7 PE=2 SV=1
Cluster-60288.419397	2.59467	29.5934	-3.5117	0.00017898	0.007207	down	--	Transcription repressor OFP7 OS=Arabidopsis thaliana GN=OFP7 PE=2 SV=1
Cluster-60288.147444	19.5669	72.6404	-1.8924	0.0016078	0.045161	down	--	Transcription repressor OFP6 OS=Arabidopsis thaliana GN=OFP6 PE=1 SV=1
Cluster-60288.288722	18.6765	92.916	-2.3147	0.00017167	0.0069497	down	--	Transcription repressor OFP6 OS=Arabidopsis thaliana GN=OFP6 PE=1 SV=1
Cluster-60288.13528	4.45783	100.909	-4.5006	5.51e-07	4.69e-05	down	--	Transcription repressor OFP2 OS=Arabidopsis thaliana GN=OFP2 PE=1 SV=1
Cluster-60288.176372	0.380838	16.6837	-5.4531	0.00032894	0.012032	down	--	Transcription repressor OFP2 OS=Arabidopsis thaliana GN=OFP2 PE=1 SV=1
Cluster-60288.343071	3.55499	40.5486	-3.5117	2.87e-05	0.0014998	down	--	Transcription repressor OFP2 OS=Arabidopsis thaliana GN=OFP2 PE=1 SV=1
Cluster-60288.384270	0.373999	13.5527	-5.1794	0.0016435	0.045964	down	--	Transcription repressor OFP2 OS=Arabidopsis thaliana GN=OFP2 PE=1 SV=1
Cluster-60288.59598	3.73999	69.3114	-4.212	7.39e-05	0.0033806	down	--	Transcription repressor OFP2 OS=Arabidopsis thaliana GN=OFP2 PE=1 SV=1
Cluster-60288.6782	0	108.41	#NAME?	1.34e-06	0.00010201	down	--	Transcription repressor OFP15 OS=Arabidopsis thaliana GN=OFP15 PE=1 SV=1
Cluster-31882.0	0	23.1781	#NAME?	2.24e-06	0.00016089	down	--	Transcription repressor OFP13 OS=Arabidopsis thaliana GN=OFP13 PE=2 SV=1
Cluster-60288.421022	3.55499	36.1217	-3.3449	0.00025185	0.0095921	down	--	Transcription repressor OFP1 OS=Arabidopsis thaliana GN=OFP1 PE=1 SV=1
Cluster-60288.74582	3.20431	29.4183	-3.1986	0.0004948	0.017003	down	--	Transcription repressor OFP1 OS=Arabidopsis thaliana GN=OFP1 PE=1 SV=1
Cluster-60288.422006	1.496	33.3041	-4.4765	6.14e-06	0.00039153	down	--	Transcription initiation factor TFIID subunit 9 OS=Arabidopsis thaliana GN=TAF9 PE=1 SV=1
Cluster-60288.251445	0	70.1365	#NAME?	0.00033079	0.01209	down	--	Transcription initiation factor IIA subunit 1 OS=Dictyostelium discoideum GN=gtf2a1 PE=3 SV=1
Cluster-60288.37464	0.380838	14.2359	-5.2242	0.0012714	0.037286	down	--	Transcription factor UNE10 OS=Arabidopsis thaliana GN=UNE10 PE=2 SV=1
Cluster-60288.22625	0	14.704	#NAME?	0.0003702	0.013277	down	--	Transcription factor TGA1 OS=Arabidopsis thaliana GN=TGA1 PE=1 SV=2
Cluster-60288.366355	5.33173	77.2963	-3.8577	2.09e-08	2.51e-06	down	--	Transcription factor TCP7 OS=Arabidopsis thaliana GN=TCP7 PE=2 SV=1
Cluster-60288.366356	5.41131	75.612	-3.8046	9.01e-07	7.23e-05	down	--	Transcription factor TCP7 OS=Arabidopsis thaliana GN=TCP7 PE=2 SV=1
Cluster-60288.120776	5.63327	44.6702	-2.9873	0.00011838	0.0050642	down	--	Transcription factor TCP4 OS=Arabidopsis thaliana GN=TCP4 PE=1 SV=1
Cluster-60288.140439	0	41.5792	#NAME?	7.19e-10	1.22e-07	down	--	Transcription factor TCP4 OS=Arabidopsis thaliana GN=TCP4 PE=1 SV=1
Cluster-60288.280867	4.66331	52.3184	-3.4879	4.88e-06	0.00032044	down	--	Transcription factor TCP4 OS=Arabidopsis thaliana GN=TCP4 PE=1 SV=1
Cluster-60288.305038	8.59637	70.0157	-3.0259	3.84e-06	0.00025945	down	--	Transcription factor TCP4 OS=Arabidopsis thaliana GN=TCP4 PE=1 SV=1
Cluster-60288.305039	5.88666	96.7239	-4.0384	1.23e-09	1.97e-07	down	--	Transcription factor TCP4 OS=Arabidopsis thaliana GN=TCP4 PE=1 SV=1
Cluster-60288.305040	0	76.6874	#NAME?	6.93e-12	1.85e-09	down	--	Transcription factor TCP4 OS=Arabidopsis thaliana GN=TCP4 PE=1 SV=1
Cluster-60288.374363	22.363	159.756	-2.8367	1.88e-07	1.8e-05	down	--	Transcription factor TCP21 OS=Arabidopsis thaliana GN=TCP21 PE=1 SV=1
Cluster-60288.156968	5.67838	41.7756	-2.8791	0.00014027	0.0058611	down	--	Transcription factor RF2a OS=Oryza sativa subsp. japonica GN=RF2a PE=1 SV=1
Cluster-60288.374864	1.496	22.6627	-3.9211	0.00032535	0.01192	down	--	Transcription factor RF2a OS=Oryza sativa subsp. japonica GN=RF2a PE=1 SV=1
Cluster-60288.65468	9.4951	82.928	-3.1266	8.54e-05	0.0038223	down	--	Transcription factor RAX3 OS=Arabidopsis thaliana GN=RAX3 PE=2 SV=1
Cluster-20496.2	3.22483	45.396	-3.8153	4.17e-06	0.00027933	down	--	Transcription factor RAX2 OS=Arabidopsis thaliana GN=RAX2 PE=1 SV=1
Cluster-60288.2486	3.63583	33.8184	-3.2175	0.00019779	0.0078196	down	--	Transcription factor RAX2 OS=Arabidopsis thaliana GN=RAX2 PE=1 SV=1
Cluster-60288.422235	4.51127	88.3425	-4.2915	1.09e-09	1.78e-07	down	--	Transcription factor RAX2 OS=Arabidopsis thaliana GN=RAX2 PE=1 SV=1
Cluster-60288.14592	1.32064	35.9097	-4.7651	2.22e-06	0.00015942	down	--	Transcription factor RADIALIS OS=Antirrhinum majus GN=RAD PE=1 SV=1
Cluster-60288.394012	0	34.6575	#NAME?	1.24e-07	1.24e-05	down	--	Transcription factor RADIALIS OS=Antirrhinum majus GN=RAD PE=1 SV=1
Cluster-60288.73639	0	11.0831	#NAME?	0.0014762	0.042115	down	--	Transcription factor PIF3 OS=Arabidopsis thaliana GN=PIF3 PE=1 SV=1
Cluster-60288.243485	0.380838	28.8365	-6.2426	2.87e-06	0.00020035	down	--	Transcription factor PCF5 OS=Oryza sativa subsp. japonica GN=PCF5 PE=2 SV=1
Cluster-60288.421182	7.91146	61.3487	-2.955	0.00010749	0.0046577	down	--	Transcription factor PAR1 OS=Arabidopsis thaliana GN=PAR1 PE=1 SV=1
Cluster-17265.0	0.380838	44.5417	-6.8698	2.37e-06	0.0001696	down	--	Transcription factor ORG2 OS=Arabidopsis thaliana GN=ORG2 PE=1 SV=1
Cluster-1765.0	0	36.5495	#NAME?	3.35e-05	0.0017172	down	--	Transcription factor ORG2 OS=Arabidopsis thaliana GN=ORG2 PE=1 SV=1
Cluster-60288.12344	1.14251	24.1275	-4.4004	8.81e-05	0.0039274	down	--	Transcription factor NAI1 OS=Arabidopsis thaliana GN=NAI1 PE=2 SV=1
Cluster-60288.416067	2.28503	51.0713	-4.4822	7.51e-07	6.18e-05	down	--	Transcription factor NAI1 OS=Arabidopsis thaliana GN=NAI1 PE=2 SV=1
Cluster-6309.0	0.704159	35.4165	-5.6524	2.87e-06	0.00020041	down	--	Transcription factor NAI1 OS=Arabidopsis thaliana GN=NAI1 PE=2 SV=1
Cluster-60288.417432	0	20.605	#NAME?	9.36e-05	0.0041343	down	--	Transcription factor MYB90 OS=Arabidopsis thaliana GN=MYB90 PE=1 SV=1
Cluster-11384.1	2.88099	24.4903	-3.0876	0.001653	0.04617	down	--	Transcription factor MYB86 OS=Arabidopsis thaliana GN=MYB86 PE=2 SV=1
Cluster-60288.120737	2.97144	101.652	-5.0963	0.0013044	0.038042	down	--	Transcription factor MYB86 OS=Arabidopsis thaliana GN=MYB86 PE=2 SV=1
Cluster-60288.12274	0	48.5007	#NAME?	6.63e-11	1.44e-08	down	--	Transcription factor MYB86 OS=Arabidopsis thaliana GN=MYB86 PE=2 SV=1
Cluster-60288.12275	9.21838	91.0606	-3.3042	3.65e-05	0.0018458	down	--	Transcription factor MYB86 OS=Arabidopsis thaliana GN=MYB86 PE=2 SV=1
Cluster-60288.12586	5.84282	141.688	-4.5999	1.02e-05	0.00060791	down	--	Transcription factor MYB86 OS=Arabidopsis thaliana GN=MYB86 PE=2 SV=1
Cluster-60288.14377	1.32064	63.1058	-5.5785	4.23e-10	7.6e-08	down	--	Transcription factor MYB86 OS=Arabidopsis thaliana GN=MYB86 PE=2 SV=1
Cluster-60288.299638	1.14251	252.784	-7.7895	3.21e-25	9.58e-22	down	--	Transcription factor MYB86 OS=Arabidopsis thaliana GN=MYB86 PE=2 SV=1
Cluster-60288.34688	6.0387	53.7384	-3.1536	0.00071251	0.023066	down	--	Transcription factor MYB86 OS=Arabidopsis thaliana GN=MYB86 PE=2 SV=1
Cluster-60288.413662	1.41516	27.8829	-4.3003	0.00010672	0.0046289	down	--	Transcription factor MYB86 OS=Arabidopsis thaliana GN=MYB86 PE=2 SV=1
Cluster-60288.413665	11.6884	108.478	-3.2143	0.00017691	0.0071333	down	--	Transcription factor MYB86 OS=Arabidopsis thaliana GN=MYB86 PE=2 SV=1
Cluster-60288.60743	0	16.1374	#NAME?	0.00010445	0.0045434	down	--	Transcription factor MYB86 OS=Arabidopsis thaliana GN=MYB86 PE=2 SV=1
Cluster-1150.0	0	38.9737	#NAME?	0.0014247	0.04087	down	--	Transcription factor MYB48 OS=Arabidopsis thaliana GN=MYB48 PE=2 SV=1
Cluster-60288.11327	6.70305	482.562	-6.1698	1.39e-08	1.73e-06	down	--	Transcription factor MYB48 OS=Arabidopsis thaliana GN=MYB48 PE=2 SV=1
Cluster-60288.19244	10.4402	252.194	-4.5943	5.33e-16	3.36e-13	down	--	Transcription factor MYB48 OS=Arabidopsis thaliana GN=MYB48 PE=2 SV=1
Cluster-38602.0	0	13.0399	#NAME?	0.0005864	0.019588	down	--	Transcription factor MYB44 OS=Arabidopsis thaliana GN=MYB44 PE=2 SV=1
Cluster-49494.0	0.380838	18.775	-5.6235	0.00012388	0.0052744	down	--	Transcription factor MYB44 OS=Arabidopsis thaliana GN=MYB44 PE=2 SV=1
Cluster-53825.3	0	21.2218	#NAME?	5.66e-06	0.00036439	down	--	Transcription factor MYB44 OS=Arabidopsis thaliana GN=MYB44 PE=2 SV=1
Cluster-60288.263274	59.9204	199.55	-1.7356	0.0004796	0.016576	down	--	Transcription factor MYB44 OS=Arabidopsis thaliana GN=MYB44 PE=2 SV=1
Cluster-60288.82937	48.8591	212.113	-2.1181	2.07e-05	0.0011317	down	--	Transcription factor MYB44 OS=Arabidopsis thaliana GN=MYB44 PE=2 SV=1
Cluster-2629.0	0	45.0792	#NAME?	1.47e-08	1.82e-06	down	--	Transcription factor MYB39 OS=Arabidopsis thaliana GN=MYB39 PE=2 SV=1
Cluster-60288.406957	6.06882	42.4647	-2.8068	0.00030005	0.011121	down	--	Transcription factor MYB39 OS=Arabidopsis thaliana GN=MYB39 PE=2 SV=1
Cluster-60288.412718	7.86205	45.9113	-2.5459	0.00044632	0.015587	down	--	Transcription factor MYB39 OS=Arabidopsis thaliana GN=MYB39 PE=2 SV=1
Cluster-60288.421544	0.380838	38.6999	-6.667	2.01e-08	2.43e-06	down	--	Transcription factor MYB39 OS=Arabidopsis thaliana GN=MYB39 PE=2 SV=1
Cluster-72516.0	0.761676	32.2638	-5.4046	1.13e-06	8.81e-05	down	--	Transcription factor MYB39 OS=Arabidopsis thaliana GN=MYB39 PE=2 SV=1
Cluster-7202.0	0	13.2483	#NAME?	0.00044703	0.01561	down	--	Transcription factor MYB35 OS=Arabidopsis thaliana GN=MYB35 PE=2 SV=1
Cluster-60288.96457	31.7923	113.691	-1.8384	0.00056372	0.018965	down	--	Transcription factor LUX OS=Arabidopsis thaliana GN=LUX PE=1 SV=1
Cluster-60288.6498	0	12.4059	#NAME?	0.00072174	0.023321	down	--	Transcription factor LAF1 OS=Arabidopsis thaliana GN=LAF1 PE=1 SV=2
Cluster-60288.9873	0.660319	25.0907	-5.2478	2.45e-05	0.0013121	down	--	Transcription factor ILI6 OS=Oryza sativa subsp. japonica GN=ILI6 PE=1 SV=1
Cluster-60288.11941	2.64128	49.2207	-4.22	2.95e-05	0.0015392	down	--	Transcription factor ILI6 OS=Oryza sativa subsp. indica GN=ILI6 PE=3 SV=1
Cluster-10009.3	0.33016	16.1441	-5.6117	0.00037583	0.013457	down	--	Transcription factor ILI5 OS=Oryza sativa subsp. japonica GN=ILI5 PE=1 SV=1
Cluster-60288.5279	0.33016	16.1441	-5.6117	0.00037583	0.013457	down	--	Transcription factor ILI5 OS=Oryza sativa subsp. japonica GN=ILI5 PE=1 SV=1
Cluster-60288.302536	20.9068	85.5967	-2.0336	0.00070088	0.022749	down	--	Transcription factor IBH1 OS=Arabidopsis thaliana GN=IBH1 PE=1 SV=1
Cluster-58248.0	0.33016	20.2966	-5.9419	6.15e-05	0.0028919	down	--	Transcription factor HBP-1b(c38) OS=Triticum aestivum PE=2 SV=1
Cluster-60288.1736	3.60567	39.672	-3.4598	3.85e-05	0.0019376	down	--	Transcription factor HBP-1b(c38) OS=Triticum aestivum PE=2 SV=1
Cluster-16593.1	0	20.7638	#NAME?	8.22e-06	0.00050338	down	--	Transcription factor HBP-1b(c1) (Fragment) OS=Triticum aestivum PE=1 SV=2
Cluster-16593.4	0.660319	22.2824	-5.0766	6.73e-05	0.0031236	down	--	Transcription factor HBP-1b(c1) (Fragment) OS=Triticum aestivum PE=1 SV=2
Cluster-60288.351010	18.9641	255.197	-3.7503	5.18e-08	5.66e-06	down	--	Transcription factor HBP-1b(c1) (Fragment) OS=Triticum aestivum PE=1 SV=2
Cluster-60288.409528	13.1008	118.245	-3.174	8.02e-08	8.36e-06	down	--	Transcription factor HBP-1b(c1) (Fragment) OS=Triticum aestivum PE=1 SV=2
Cluster-60288.94459	7.49639	53.1568	-2.826	0.00012539	0.0053263	down	--	Transcription factor HBP-1b(c1) (Fragment) OS=Triticum aestivum PE=1 SV=2
Cluster-60288.272031	6.1195	100.038	-4.031	1.28e-09	2.05e-07	down	--	Transcription factor GTE7 OS=Arabidopsis thaliana GN=GTE7 PE=2 SV=1
Cluster-60288.295055	0.710998	27.7815	-5.2881	7.43e-06	0.00046276	down	--	Transcription factor GTE7 OS=Arabidopsis thaliana GN=GTE7 PE=2 SV=1
Cluster-60288.326303	5.78934	70.453	-3.6052	2.42e-07	2.25e-05	down	--	Transcription factor GTE7 OS=Arabidopsis thaliana GN=GTE7 PE=2 SV=1
Cluster-60288.326304	18.1066	189.18	-3.3852	1.16e-09	1.88e-07	down	--	Transcription factor GTE7 OS=Arabidopsis thaliana GN=GTE7 PE=2 SV=1
Cluster-60288.25774	0.373999	77.3003	-7.6913	2.55e-05	0.0013564	down	--	Transcription factor FER-LIKE IRON DEFICIENCY-INDUCED TRANSCRIPTION FACTOR OS=Arabidopsis thaliana GN=FIT PE=1 SV=1
Cluster-60288.14021	3.96191	54.5845	-3.7842	0.00015746	0.0064669	down	--	Transcription factor EMB1444 OS=Arabidopsis thaliana GN=EMB1444 PE=2 SV=1
Cluster-60288.413921	2.97144	52.1499	-4.1334	1.17e-05	0.00068838	down	--	Transcription factor EMB1444 OS=Arabidopsis thaliana GN=EMB1444 PE=2 SV=1
Cluster-60288.414656	0	12.2259	#NAME?	0.00076677	0.024525	down	--	Transcription factor EMB1444 OS=Arabidopsis thaliana GN=EMB1444 PE=2 SV=1
Cluster-60288.195122	3.24131	41.1679	-3.6669	2.22e-05	0.001201	down	--	Transcription factor DIVARICATA OS=Antirrhinum majus GN=DIVARICATA PE=2 SV=1
Cluster-60288.230645	46.9453	167.195	-1.8325	0.00021657	0.0084398	down	--	Transcription factor DIVARICATA OS=Antirrhinum majus GN=DIVARICATA PE=2 SV=1
Cluster-60288.230646	99.0938	314.033	-1.6641	0.00035672	0.012871	down	--	Transcription factor DIVARICATA OS=Antirrhinum majus GN=DIVARICATA PE=2 SV=1
Cluster-60288.9439	12.5953	176.858	-3.8116	2.12e-11	5.11e-09	down	--	Transcription factor DIVARICATA OS=Antirrhinum majus GN=DIVARICATA PE=2 SV=1
Cluster-60288.9441	4.57563	38.9829	-3.0908	0.00013638	0.0057214	down	--	Transcription factor DIVARICATA OS=Antirrhinum majus GN=DIVARICATA PE=2 SV=1
Cluster-60288.170014	66.4656	214.552	-1.6906	0.00039152	0.013941	down	--	Transcription factor BPE OS=Arabidopsis thaliana GN=BPE PE=2 SV=1
Cluster-60288.266015	187.161	534.858	-1.5149	0.00055885	0.018832	down	--	Transcription factor BPE OS=Arabidopsis thaliana GN=BPE PE=2 SV=1
Cluster-11459.0	1.73848	34.7335	-4.3204	6.91e-06	0.00043464	down	--	Transcription factor bHLH96 OS=Arabidopsis thaliana GN=BHLH96 PE=2 SV=1
Cluster-60288.353883	6.31134	36.6222	-2.5367	0.0010869	0.032777	down	--	Transcription factor bHLH96 OS=Arabidopsis thaliana GN=BHLH96 PE=2 SV=1
Cluster-60288.6867	1.422	70.1408	-5.6243	5.39e-11	1.19e-08	down	--	Transcription factor bHLH96 OS=Arabidopsis thaliana GN=BHLH96 PE=2 SV=1
Cluster-60288.11578	5.19618	76.0225	-3.8709	2.24e-08	2.67e-06	down	--	Transcription factor bHLH94 OS=Arabidopsis thaliana GN=BHLH94 PE=2 SV=2
Cluster-60288.14069	2.95499	161.377	-5.7711	3.98e-09	5.65e-07	down	--	Transcription factor bHLH94 OS=Arabidopsis thaliana GN=BHLH94 PE=2 SV=2
Cluster-60288.403638	3.62899	138.516	-5.2543	8.98e-15	4.5e-12	down	--	Transcription factor bHLH94 OS=Arabidopsis thaliana GN=BHLH94 PE=2 SV=2
Cluster-60288.62360	0.660319	73.3269	-6.795	2.33e-08	2.76e-06	down	--	Transcription factor bHLH94 OS=Arabidopsis thaliana GN=BHLH94 PE=2 SV=2
Cluster-60288.62668	0.990479	26.1453	-4.7223	3.58e-05	0.0018139	down	--	Transcription factor bHLH93 OS=Arabidopsis thaliana GN=BHLH93 PE=1 SV=1
Cluster-60288.62671	4.80443	88.1322	-4.1972	2.17e-09	3.29e-07	down	--	Transcription factor bHLH93 OS=Arabidopsis thaliana GN=BHLH93 PE=1 SV=1
Cluster-60288.12437	0.380838	22.1438	-5.8616	0.0010025	0.03063	down	--	Transcription factor bHLH87 OS=Arabidopsis thaliana GN=BHLH87 PE=2 SV=1
Cluster-60288.119171	4.00983	54.5308	-3.7655	1.06e-06	8.35e-05	down	--	Transcription factor bHLH75 OS=Arabidopsis thaliana GN=BHLH75 PE=2 SV=1
Cluster-60288.68439	2.66587	27.7922	-3.382	0.00027589	0.010356	down	--	Transcription factor bHLH70 OS=Arabidopsis thaliana GN=BHLH70 PE=2 SV=1
Cluster-60288.345594	29.7348	109.414	-1.8796	0.00072158	0.023317	down	--	Transcription factor bHLH62 OS=Arabidopsis thaliana GN=BHLH62 PE=2 SV=1
Cluster-60288.413591	2.11248	38.996	-4.2063	3.87e-06	0.00026165	down	--	Transcription factor bHLH62 OS=Arabidopsis thaliana GN=BHLH62 PE=2 SV=1
Cluster-60288.15027	0	69.1591	#NAME?	4.68e-14	2.02e-11	down	--	Transcription factor bHLH49 OS=Arabidopsis thaliana GN=BHLH49 PE=1 SV=1
Cluster-60288.277379	39.9434	170.734	-2.0957	3.2e-05	0.001648	down	--	Transcription factor bHLH49 OS=Arabidopsis thaliana GN=BHLH49 PE=1 SV=1
Cluster-60288.277385	59.1845	194.24	-1.7146	0.00045203	0.015762	down	--	Transcription factor bHLH49 OS=Arabidopsis thaliana GN=BHLH49 PE=1 SV=1
Cluster-60288.374085	2.11248	25.2912	-3.5816	0.00038404	0.013715	down	--	Transcription factor bHLH49 OS=Arabidopsis thaliana GN=BHLH49 PE=1 SV=1
Cluster-60288.379396	7.19639	48.895	-2.7643	0.0013574	0.039284	down	--	Transcription factor bHLH49 OS=Arabidopsis thaliana GN=BHLH49 PE=1 SV=1
Cluster-60288.54866	0	38.4176	#NAME?	8.43e-06	0.00051525	down	--	Transcription factor bHLH49 OS=Arabidopsis thaliana GN=BHLH49 PE=1 SV=1
Cluster-60288.88702	1.14251	77.1744	-6.0778	1.94e-12	5.87e-10	down	--	Transcription factor bHLH49 OS=Arabidopsis thaliana GN=BHLH49 PE=1 SV=1
Cluster-60288.88706	2.72896	28.8142	-3.4004	0.00040554	0.014367	down	--	Transcription factor bHLH49 OS=Arabidopsis thaliana GN=BHLH49 PE=1 SV=1
Cluster-60288.310205	69.8495	243.569	-1.802	0.00019388	0.0076914	down	--	Transcription factor bHLH48 OS=Arabidopsis thaliana GN=BHLH48 PE=2 SV=1
Cluster-60288.3293	1.07816	41.1861	-5.2555	1.45e-07	1.43e-05	down	--	Transcription factor bHLH30 OS=Arabidopsis thaliana GN=BHLH30 PE=1 SV=1
Cluster-60288.411786	1.78232	27.7486	-3.9606	0.00010257	0.0044764	down	--	Transcription factor bHLH30 OS=Arabidopsis thaliana GN=BHLH30 PE=1 SV=1
Cluster-60288.193710	1.89735	36.9491	-4.2835	0.00013404	0.005638	down	--	Transcription factor bHLH25 OS=Arabidopsis thaliana GN=BHLH25 PE=2 SV=2
Cluster-60288.9526	2.28503	59.2312	-4.6961	9e-09	1.18e-06	down	--	Transcription factor bHLH25 OS=Arabidopsis thaliana GN=BHLH25 PE=2 SV=2
Cluster-65352.1	0	16.7841	#NAME?	6.19e-05	0.0029091	down	--	Transcription factor bHLH25 OS=Arabidopsis thaliana GN=BHLH25 PE=2 SV=2
Cluster-8458.0	0.761676	51.3932	-6.0763	1.27e-09	2.03e-07	down	--	Transcription factor bHLH19 OS=Arabidopsis thaliana GN=BHLH19 PE=2 SV=1
Cluster-11378.1	2.86047	27.6867	-3.2749	0.00057869	0.019384	down	--	Transcription factor bHLH18 OS=Arabidopsis thaliana GN=BHLH18 PE=2 SV=1
Cluster-6225.0	0	17.4557	#NAME?	4.42e-05	0.0021827	down	--	Transcription factor bHLH18 OS=Arabidopsis thaliana GN=BHLH18 PE=2 SV=1
Cluster-4446.0	0.990479	28.2617	-4.8346	0.00052585	0.017896	down	--	Transcription factor bHLH147 OS=Arabidopsis thaliana GN=BHLH147 PE=1 SV=1
Cluster-60288.14682	0	13.9184	#NAME?	0.00029466	0.010959	down	--	Transcription factor bHLH137 OS=Arabidopsis thaliana GN=BHLH137 PE=2 SV=1
Cluster-60288.221414	0	61.7276	#NAME?	2.85e-07	2.59e-05	down	--	Transcription factor bHLH13 OS=Arabidopsis thaliana GN=BHLH13 PE=2 SV=1
Cluster-60288.222768	0	12.8263	#NAME?	0.00057175	0.019194	down	--	Transcription factor bHLH13 OS=Arabidopsis thaliana GN=BHLH13 PE=2 SV=1
Cluster-60288.222805	0	17.3375	#NAME?	4.32e-05	0.0021388	down	--	Transcription factor bHLH13 OS=Arabidopsis thaliana GN=BHLH13 PE=2 SV=1
Cluster-60288.189003	36.7997	326.032	-3.1472	4.64e-10	8.26e-08	down	--	Transcription factor bHLH113 OS=Arabidopsis thaliana GN=BHLH113 PE=2 SV=1
Cluster-60288.257329	0.990479	20.26	-4.3544	0.00050215	0.017204	down	--	Transcription factor bHLH113 OS=Arabidopsis thaliana GN=BHLH113 PE=2 SV=1
Cluster-60288.28696	38.0256	136.447	-1.8433	0.00040005	0.014201	down	--	Transcription factor bHLH113 OS=Arabidopsis thaliana GN=BHLH113 PE=2 SV=1
Cluster-60288.11255	3.37283	32.2683	-3.2581	0.00017771	0.0071614	down	--	Transcription factor bHLH111 OS=Arabidopsis thaliana GN=BHLH111 PE=2 SV=1
Cluster-60288.38062	4.25915	59.8908	-3.8137	0.00036104	0.012996	down	--	Transcription factor bHLH111 OS=Arabidopsis thaliana GN=BHLH111 PE=2 SV=1
Cluster-60288.41675	7.8101	66.8724	-3.098	6.49e-06	0.0004117	down	--	Transcription factor bHLH111 OS=Arabidopsis thaliana GN=BHLH111 PE=2 SV=1
Cluster-60288.420854	10.8431	48.6341	-2.1652	0.0016537	0.046187	down	--	Transcription factor bHLH111 OS=Arabidopsis thaliana GN=BHLH111 PE=2 SV=1
Cluster-60288.251231	0.761676	35.7301	-5.5518	2.86e-07	2.6e-05	down	--	Transcription factor bHLH106 OS=Arabidopsis thaliana GN=BHLH106 PE=2 SV=1
Cluster-60288.390704	0	45.8852	#NAME?	9.03e-05	0.0040094	down	--	Transcription factor bHLH106 OS=Arabidopsis thaliana GN=BHLH106 PE=2 SV=1
Cluster-60288.390705	19.5328	108.651	-2.4757	1.38e-05	0.00079246	down	--	Transcription factor bHLH106 OS=Arabidopsis thaliana GN=BHLH106 PE=2 SV=1
Cluster-60288.411528	0	20.8154	#NAME?	7.62e-06	0.00047244	down	--	Transcription factor BEE 3 OS=Arabidopsis thaliana GN=BEE3 PE=2 SV=1
Cluster-60288.174299	10.7856	153.926	-3.8351	6.3e-11	1.38e-08	down	--	TPR repeat-containing thioredoxin TTL1 OS=Arabidopsis thaliana GN=TTL1 PE=1 SV=1
Cluster-60288.248298	0	21.5546	#NAME?	5.77e-06	0.00037033	down	--	TPR repeat-containing thioredoxin TTL1 OS=Arabidopsis thaliana GN=TTL1 PE=1 SV=1
Cluster-60288.296595	25.2797	197.759	-2.9677	2.91e-08	3.38e-06	down	--	TPR repeat-containing thioredoxin TTL1 OS=Arabidopsis thaliana GN=TTL1 PE=1 SV=1
Cluster-60288.299314	15.5092	108.66	-2.8086	1.83e-06	0.00013443	down	--	TPR repeat-containing thioredoxin TTL1 OS=Arabidopsis thaliana GN=TTL1 PE=1 SV=1
Cluster-60288.304364	22.6151	220.572	-3.2859	7.54e-10	1.27e-07	down	--	TPR repeat-containing thioredoxin TTL1 OS=Arabidopsis thaliana GN=TTL1 PE=1 SV=1
Cluster-60288.306376	5.29754	72.147	-3.7675	6.25e-08	6.69e-06	down	--	TPR repeat-containing thioredoxin TTL1 OS=Arabidopsis thaliana GN=TTL1 PE=1 SV=1
Cluster-60288.314485	8.17446	84.4139	-3.3683	2.74e-07	2.5e-05	down	--	TPR repeat-containing thioredoxin TTL1 OS=Arabidopsis thaliana GN=TTL1 PE=1 SV=1
Cluster-60288.80183	0	21.055	#NAME?	6.69e-06	0.00042283	down	--	TPR repeat-containing thioredoxin TTL1 OS=Arabidopsis thaliana GN=TTL1 PE=1 SV=1
Cluster-60288.285696	138.608	776.254	-2.4855	2.78e-08	3.24e-06	down	--	TPR repeat-containing protein ZIP4 OS=Oryza sativa subsp. japonica GN=ZIP4 PE=3 SV=1
Cluster-60288.138544	37.4049	138.606	-1.8897	0.00036797	0.013211	down	--	TPR and ankyrin repeat-containing protein 1 OS=Mus musculus GN=Trank1 PE=2 SV=3
Cluster-16010.0	0.710998	30.6391	-5.4294	3.26e-05	0.0016754	down	--	TPD1 protein homolog 1 OS=Arabidopsis thaliana GN=TDL1 PE=2 SV=1
Cluster-3100.0	0	20.5076	#NAME?	8.87e-06	0.00053914	down	--	TPD1 protein homolog 1 OS=Arabidopsis thaliana GN=TDL1 PE=2 SV=1
Cluster-60288.10187	0	101.587	#NAME?	1.06e-06	8.31e-05	down	--	TPD1 protein homolog 1 OS=Arabidopsis thaliana GN=TDL1 PE=2 SV=1
Cluster-66463.0	6.6141	48.9521	-2.8878	0.00010853	0.0046971	down	--	TIMELESS-interacting protein OS=Danio rerio GN=tipin PE=2 SV=1
Cluster-60288.391892	8.45398	130.415	-3.9473	8.61e-11	1.83e-08	down	--	Thymidine kinase OS=Oryza sativa subsp. japonica GN=TK PE=2 SV=2
Cluster-60288.120023	7.35119	111.722	-3.9258	2.32e-06	0.00016626	down	--	Thiosulfate sulfurtransferase 18 OS=Arabidopsis thaliana GN=STR18 PE=1 SV=1
Cluster-60288.45444	1.90419	46.3881	-4.6065	1.77e-07	1.71e-05	down	--	Thiosulfate sulfurtransferase 18 OS=Arabidopsis thaliana GN=STR18 PE=1 SV=1
Cluster-60288.45446	0	15.9944	#NAME?	0.00011669	0.0050014	down	--	Thiosulfate sulfurtransferase 18 OS=Arabidopsis thaliana GN=STR18 PE=1 SV=1
Cluster-60288.32415	44.5095	249.532	-2.487	3.53e-07	3.14e-05	down	--	Thioredoxin-like protein CXXS1 OS=Arabidopsis thaliana GN=CXXS1 PE=2 SV=2
Cluster-60288.209290	20.9461	173.378	-3.0492	8.51e-09	1.12e-06	down	--	Thioredoxin reductase NTRB OS=Oryza sativa subsp. japonica GN=NTRB PE=2 SV=1
Cluster-2804.0	0	15.9224	#NAME?	0.00085464	0.026828	down	--	Thioredoxin H-type OS=Oryza sativa subsp. indica GN=TRXH PE=1 SV=1
Cluster-60288.221567	80.2255	284.04	-1.824	0.00010386	0.0045218	down	--	Thiamine thiazole synthase 1, chloroplastic OS=Zea mays GN=THI1-1 PE=2 SV=1
Cluster-60288.13637	0.373999	20.9094	-5.805	0.0011495	0.034356	down	--	Thermospermine synthase ACAULIS5 OS=Arabidopsis thaliana GN=ACL5 PE=1 SV=1
Cluster-60288.15656	0.754837	16.6853	-4.4663	0.0008389	0.026413	down	--	Thermospermine synthase ACAULIS5 OS=Arabidopsis thaliana GN=ACL5 PE=1 SV=1
Cluster-60288.422135	23.1425	87.528	-1.9192	0.00065578	0.021493	down	--	Thermospermine synthase ACAULIS5 OS=Arabidopsis thaliana GN=ACL5 PE=1 SV=1
Cluster-60288.410354	1.82616	81.2595	-5.4757	9.07e-12	2.35e-09	down	--	Thaumatin-like protein OS=Oryza sativa subsp. japonica GN=Os11g0706600 PE=2 SV=1
Cluster-60288.410357	3.29199	50.0827	-3.9273	1.12e-06	8.76e-05	down	--	Thaumatin-like protein OS=Oryza sativa subsp. japonica GN=Os11g0706600 PE=2 SV=1
Cluster-60288.291450	14.8626	927.247	-5.9632	1.51e-13	5.79e-11	down	--	Thaumatin-like protein OS=Arabidopsis thaliana GN=At1g18250 PE=2 SV=2
Cluster-60288.396304	11.4966	146.111	-3.6678	4.34e-10	7.79e-08	down	--	Thaumatin-like protein OS=Arabidopsis thaliana GN=At1g18250 PE=2 SV=2
Cluster-60288.408586	2.64128	144.031	-5.769	1.69e-15	9.7e-13	down	--	Thaumatin-like protein OS=Arabidopsis thaliana GN=At1g18250 PE=2 SV=2
Cluster-60288.408587	4.54547	92.7484	-4.3508	3.6e-10	6.6e-08	down	--	Thaumatin-like protein OS=Arabidopsis thaliana GN=At1g18250 PE=2 SV=2
Cluster-60288.412242	37.8011	1513.76	-5.3236	2.65e-25	8.13e-22	down	--	Thaumatin-like protein OS=Arabidopsis thaliana GN=At1g18250 PE=2 SV=2
Cluster-60288.413256	34.5995	1351.31	-5.2875	9.88e-25	2.67e-21	down	--	Thaumatin-like protein OS=Arabidopsis thaliana GN=At1g18250 PE=2 SV=2
Cluster-60288.42333	12.1199	625.078	-5.6886	3.41e-11	7.87e-09	down	--	Thaumatin-like protein OS=Arabidopsis thaliana GN=At1g18250 PE=2 SV=2
Cluster-60288.8470	3.03303	238.015	-6.2942	1.87e-21	2.95e-18	down	--	Thaumatin-like protein OS=Arabidopsis thaliana GN=At1g18250 PE=2 SV=2
Cluster-60288.154335	20.1808	540.975	-4.7445	1.08e-05	0.00063957	down	--	Thaumatin-like protein 1 OS=Pyrus pyrifolia GN=TL1 PE=1 SV=1
Cluster-60288.16043	22.8041	896.977	-5.2977	9.81e-11	2.06e-08	down	--	Thaumatin-like protein 1 OS=Pyrus pyrifolia GN=TL1 PE=1 SV=1
Cluster-60288.411657	9.60333	141.592	-3.8821	1.02e-10	2.13e-08	down	--	Thaumatin-like protein 1 OS=Pyrus pyrifolia GN=TL1 PE=1 SV=1
Cluster-60288.411658	0	43.3676	#NAME?	4.15e-10	7.47e-08	down	--	Thaumatin-like protein 1 OS=Pyrus pyrifolia GN=TL1 PE=1 SV=1
Cluster-60288.412006	3.85095	32.5276	-3.0784	0.00046067	0.016017	down	--	Thaumatin-like protein 1 OS=Prunus persica PE=2 SV=1
Cluster-60288.414210	9.01014	399.204	-5.4694	1.47e-10	2.95e-08	down	--	Thaumatin-like protein 1 OS=Castanea sativa GN=TL1 PE=2 SV=1
Cluster-1098.1	0.380838	33.5774	-6.4622	2.02e-07	1.93e-05	down	--	TGACG-sequence-specific DNA-binding protein TGA-2.1 OS=Nicotiana tabacum GN=TGA21 PE=1 SV=1
Cluster-60288.130318	4.33315	76.1827	-4.136	1.1e-08	1.41e-06	down	--	TGACG-sequence-specific DNA-binding protein TGA-2.1 OS=Nicotiana tabacum GN=TGA21 PE=1 SV=1
Cluster-60288.130320	23.7481	210.448	-3.1476	1.39e-05	0.00079969	down	--	TGACG-sequence-specific DNA-binding protein TGA-2.1 OS=Nicotiana tabacum GN=TGA21 PE=1 SV=1
Cluster-60288.13085	17.0339	132.201	-2.9563	1.22e-07	1.22e-05	down	--	Tetratricopeptide repeat protein 7A OS=Homo sapiens GN=TTC7A PE=1 SV=3
Cluster-60288.225078	10.9444	66.3425	-2.5997	6.94e-05	0.0032083	down	--	Tetratricopeptide repeat protein 7A OS=Homo sapiens GN=TTC7A PE=1 SV=3
Cluster-60288.319220	116.587	329.639	-1.4995	0.0011995	0.035557	down	--	Tetratricopeptide repeat protein 38 OS=Xenopus laevis GN=ttc38 PE=2 SV=1
Cluster-60288.69216	14.6776	172.929	-3.5585	3.82e-10	6.96e-08	down	--	Tetraspanin-8 OS=Arabidopsis thaliana GN=TET8 PE=2 SV=1
Cluster-60288.44126	42.6681	354.535	-3.0547	4.22e-05	0.0020941	down	--	Tetrahydrocannabinolic acid synthase OS=Cannabis sativa PE=1 SV=1
Cluster-60288.8228	18.3831	295.253	-4.0055	5.25e-08	5.72e-06	down	--	Tetrahydrocannabinolic acid synthase OS=Cannabis sativa PE=1 SV=1
Cluster-60288.296073	5.22227	241.718	-5.5325	7.84e-19	8.22e-16	down	--	Tetracycline resistance protein, class A OS=Escherichia coli GN=tetA PE=3 SV=2
Cluster-60288.22238	0	36.6123	#NAME?	0.0010827	0.032679	down	--	Telomerase reverse transcriptase OS=Oryza sativa subsp. japonica GN=TERT PE=2 SV=2
Cluster-60288.262054	0.761676	23.7016	-4.9597	3.72e-05	0.0018782	down	--	T-cell surface glycoprotein CD3 gamma chain OS=Sus scrofa GN=CD3G PE=2 SV=1
Cluster-60288.181450	83.6736	265.201	-1.6642	0.00033543	0.012238	down	--	TBC1 domain family member 5 OS=Mus musculus GN=Tbc1d5 PE=1 SV=2
Cluster-60288.209749	158.529	915.242	-2.5294	1.88e-08	2.28e-06	down	--	Systemin receptor SR160 OS=Solanum peruvianum PE=1 SV=1
Cluster-60288.209750	26.7714	101.112	-1.9172	0.00047511	0.016444	down	--	Systemin receptor SR160 OS=Solanum peruvianum PE=1 SV=1
Cluster-60288.11230	1.73848	107.682	-5.9528	1.66e-14	7.89e-12	down	--	Syntaxin-related protein KNOLLE OS=Arabidopsis thaliana GN=KN PE=1 SV=1
Cluster-60288.11231	4.40434	99.9415	-4.5041	4.8e-11	1.07e-08	down	--	Syntaxin-related protein KNOLLE OS=Arabidopsis thaliana GN=KN PE=1 SV=1
Cluster-60288.32027	0.990479	18.709	-4.2395	0.00089371	0.027849	down	--	Syntaxin-43 OS=Arabidopsis thaliana GN=SYP43 PE=2 SV=2
Cluster-60288.8810	0.373999	25.8465	-6.1108	4.2e-06	0.0002808	down	--	Syntaxin-43 OS=Arabidopsis thaliana GN=SYP43 PE=2 SV=2
Cluster-60288.403192	2.61799	35.6676	-3.7681	2.74e-05	0.0014416	down	--	Syntaxin-31 OS=Arabidopsis thaliana GN=SYP31 PE=1 SV=1
Cluster-60288.13964	0	13.8296	#NAME?	0.00030347	0.011232	down	--	Syntaxin-132 OS=Arabidopsis thaliana GN=SYP132 PE=1 SV=1
Cluster-60288.6527	6.34427	82.9793	-3.7092	0.00023245	0.0089739	down	--	Syntaxin-124 OS=Arabidopsis thaliana GN=SYP124 PE=2 SV=1
Cluster-2328.0	0	13.7241	#NAME?	0.0012236	0.036162	down	--	Synaptotagmin-3 OS=Arabidopsis thaliana GN=SYT3 PE=2 SV=1
Cluster-60288.225153	70.1178	239.283	-1.7709	0.00022333	0.0086698	down	--	Synaptotagmin-2 OS=Arabidopsis thaliana GN=SYT2 PE=2 SV=1
Cluster-60288.240776	5.61271	44.3142	-2.981	0.00018583	0.0074284	down	--	SWR1-complex protein 4 OS=Arabidopsis thaliana GN=SWC4 PE=1 SV=1
Cluster-60288.75011	0	24.9433	#NAME?	1.01e-06	8e-05	down	--	SWI/SNF-related matrix-associated actin-dependent regulator of chromatin subfamily A-like protein 1 OS=Danio rerio GN=smarcal1 PE=2 SV=1
Cluster-60288.196034	0	119.172	#NAME?	2.88e-11	6.77e-09	down	--	Suppressor of RPS4-RLD 1 OS=Arabidopsis thaliana GN=SRFR1 PE=1 SV=1
Cluster-60288.40395	5.58943	112.907	-4.3363	6.66e-11	1.45e-08	down	--	Suppressor of disruption of TFIIS OS=Saccharomyces cerevisiae (strain ATCC 204508 / S288c) GN=SDT1 PE=1 SV=1
Cluster-351.0	0	37.945	#NAME?	1.5e-06	0.00011316	down	--	Superoxide dismutase [Cu-Zn], chloroplastic OS=Solidago canadensis var. scabra GN=SODCP PE=2 SV=1
Cluster-60288.346808	12.1663	52.4402	-2.1078	0.00099614	0.030466	down	--	Sulfofructose kinase OS=Escherichia coli (strain K12) GN=yihV PE=1 SV=2
Cluster-60288.172492	41.6396	152.218	-1.8701	0.00034841	0.012629	down	--	Sulfate transporter 4.1, chloroplastic OS=Arabidopsis thaliana GN=SULTR4;1 PE=1 SV=1
Cluster-60288.274171	2.68512	31.1204	-3.5348	0.00021275	0.008318	down	--	Sulfate transporter 4.1, chloroplastic OS=Arabidopsis thaliana GN=SULTR4;1 PE=1 SV=1
Cluster-60288.203767	39.8912	159.231	-1.997	9.29e-05	0.0041059	down	--	Sulfate transporter 3.2 OS=Arabidopsis thaliana GN=SULTR3;2 PE=2 SV=1
Cluster-60288.203768	3.96599	249.681	-5.9763	5e-08	5.47e-06	down	--	Sulfate transporter 3.2 OS=Arabidopsis thaliana GN=SULTR3;2 PE=2 SV=1
Cluster-60288.182734	107.068	393.441	-1.8776	3.25e-05	0.0016691	down	--	Sulfate transporter 3.1 OS=Arabidopsis thaliana GN=SULTR3;1 PE=2 SV=1
Cluster-60288.203769	11.0035	254.151	-4.5296	2.22e-06	0.00015993	down	--	Sulfate transporter 3.1 OS=Arabidopsis thaliana GN=SULTR3;1 PE=2 SV=1
Cluster-60288.203781	0	363.154	#NAME?	1.06e-18	1.09e-15	down	--	Sulfate transporter 3.1 OS=Arabidopsis thaliana GN=SULTR3;1 PE=2 SV=1
Cluster-60288.203783	3.42754	150.46	-5.4561	4.4e-05	0.0021743	down	--	Sulfate transporter 3.1 OS=Arabidopsis thaliana GN=SULTR3;1 PE=2 SV=1
Cluster-60288.203785	5.71257	79.9966	-3.8077	9.04e-06	0.00054788	down	--	Sulfate transporter 3.1 OS=Arabidopsis thaliana GN=SULTR3;1 PE=2 SV=1
Cluster-60288.240962	9.90329	135.154	-3.7706	5.01e-10	8.84e-08	down	--	Sulfate transporter 3.1 OS=Arabidopsis thaliana GN=SULTR3;1 PE=2 SV=1
Cluster-60288.240967	125.478	682.645	-2.4437	7.45e-07	6.14e-05	down	--	Sulfate transporter 3.1 OS=Arabidopsis thaliana GN=SULTR3;1 PE=2 SV=1
Cluster-31708.1	0	41.0346	#NAME?	4.57e-08	5.05e-06	down	--	Sulfate transporter 1.3 OS=Arabidopsis thaliana GN=SULTR1;3 PE=2 SV=1
Cluster-60288.317954	37.1666	422.584	-3.5072	1.5e-12	4.7e-10	down	--	Sugar transporter ERD6-like 7 OS=Arabidopsis thaliana GN=At2g48020 PE=2 SV=2
Cluster-60288.245451	0	163.094	#NAME?	0.00030902	0.011404	down	--	Sugar transporter ERD6-like 6 OS=Arabidopsis thaliana GN=At1g75220 PE=1 SV=1
Cluster-60288.173157	24.6179	233.143	-3.2434	5.89e-10	1.02e-07	down	--	Sugar transporter ERD6-like 5 OS=Arabidopsis thaliana GN=At1g54730 PE=2 SV=2
Cluster-60288.173158	0	126.514	#NAME?	1.2e-09	1.93e-07	down	--	Sugar transporter ERD6-like 5 OS=Arabidopsis thaliana GN=At1g54730 PE=2 SV=2
Cluster-60288.280828	64.1613	334.278	-2.3813	4.16e-07	3.65e-05	down	--	Sugar transporter ERD6-like 5 OS=Arabidopsis thaliana GN=At1g54730 PE=2 SV=2
Cluster-60288.419840	0	42.1448	#NAME?	8.05e-07	6.57e-05	down	--	Sugar transport protein 5 OS=Arabidopsis thaliana GN=STP5 PE=2 SV=1
Cluster-60288.230972	5.56611	56.0985	-3.3332	0.0001386	0.0058018	down	--	Sugar carrier protein C OS=Ricinus communis GN=STC PE=2 SV=1
Cluster-60288.316731	2.79331	38.5348	-3.7861	0.00015074	0.0062343	down	--	Sugar carrier protein C OS=Ricinus communis GN=STC PE=2 SV=1
Cluster-60288.231525	0	18.4869	#NAME?	2.51e-05	0.0013364	down	--	Sucrose synthase 7 OS=Oryza sativa subsp. japonica GN=SUS7 PE=2 SV=2
Cluster-60288.398078	1.12884	19.0828	-4.0794	0.00075275	0.024157	down	--	Sucrose synthase 7 OS=Oryza sativa subsp. japonica GN=SUS7 PE=2 SV=2
Cluster-60288.9457	2.61799	50.5376	-4.2708	2.61e-07	2.4e-05	down	--	Sucrose synthase 7 OS=Oryza sativa subsp. japonica GN=SUS7 PE=2 SV=2
Cluster-60288.26592	1.122	57.3408	-5.6754	6.48e-10	1.11e-07	down	--	Sucrose synthase 6 OS=Oryza sativa subsp. japonica GN=SUS6 PE=2 SV=1
Cluster-60288.390070	0.660319	27.9047	-5.4012	7.73e-06	0.00047794	down	--	Sucrose synthase 5 OS=Oryza sativa subsp. japonica GN=SUS5 PE=2 SV=1
Cluster-60288.402187	1.03432	38.8683	-5.2318	2.92e-07	2.65e-05	down	--	Sucrose synthase 5 OS=Oryza sativa subsp. japonica GN=SUS5 PE=2 SV=1
Cluster-60288.224399	1217.75	3800.48	-1.642	0.00013445	0.0056522	down	--	Sucrose synthase 2 OS=Tulipa gesneriana PE=2 SV=1
Cluster-60288.237229	1837.75	4780.64	-1.3793	0.0013501	0.039124	down	--	Sucrose synthase 2 OS=Tulipa gesneriana PE=2 SV=1
Cluster-60288.253762	1667.51	8169.17	-2.2925	6.24e-08	6.68e-06	down	--	Sucrose synthase 2 OS=Tulipa gesneriana PE=2 SV=1
Cluster-60288.253767	12.6432	63.0434	-2.318	0.00029477	0.010961	down	--	Sucrose synthase 2 OS=Tulipa gesneriana PE=2 SV=1
Cluster-60288.261378	777.194	2107.53	-1.4392	0.00049396	0.016977	down	--	Sucrose synthase 2 OS=Tulipa gesneriana PE=2 SV=1
Cluster-60288.269474	39.4463	219.2	-2.4743	7.45e-07	6.14e-05	down	--	Sucrose synthase 2 OS=Tulipa gesneriana PE=2 SV=1
Cluster-60288.95519	203.091	544.815	-1.4236	0.0016889	0.046974	down	--	Sucrose synthase 2 OS=Tulipa gesneriana PE=2 SV=1
Cluster-60288.69215	5.71257	51.7866	-3.1804	1.05e-05	0.00062776	down	--	Sucrose synthase 2 OS=Pisum sativum GN=SUS2 PE=2 SV=1
Cluster-60288.225617	123.752	596.48	-2.269	5.9e-07	4.98e-05	down	--	Sucrose synthase 1 OS=Zea mays GN=SH-1 PE=2 SV=1
Cluster-60288.217670	19.7423	81.9397	-2.0533	0.00052713	0.017931	down	--	Sucrose synthase 1 OS=Tulipa gesneriana PE=2 SV=1
Cluster-60288.225736	503.887	1299.31	-1.3666	0.0017693	0.048809	down	--	Sucrose synthase 1 OS=Tulipa gesneriana PE=2 SV=1
Cluster-60288.253766	174.358	489.87	-1.4903	0.00067492	0.022027	down	--	Sucrose synthase 1 OS=Tulipa gesneriana PE=2 SV=1
Cluster-60288.221636	236.431	747.222	-1.6601	0.00020003	0.0078905	down	--	Sucrose synthase 1 OS=Oryza sativa subsp. japonica GN=SUS1 PE=1 SV=1
Cluster-60288.89427	4.57006	37.7742	-3.0471	0.00015311	0.0063172	down	--	Succinoglycan biosynthesis transport protein ExoP OS=Rhizobium meliloti (strain 1021) GN=exoP PE=4 SV=1
Cluster-60288.11934	1.14251	18.2247	-3.9956	0.00096174	0.029617	down	--	Succinoglycan biosynthesis protein ExoL OS=Rhizobium meliloti (strain 1021) GN=exoL PE=4 SV=2
Cluster-60288.32522	26.4359	164.821	-2.6403	1.12e-06	8.73e-05	down	--	Subtilisin-like protease SBT5.4 OS=Arabidopsis thaliana GN=SBT5.4 PE=1 SV=1
Cluster-60288.242742	12.2611	117.461	-3.26	0.00023197	0.00896	down	--	Subtilisin-like protease SBT5.3 OS=Arabidopsis thaliana GN=AIR3 PE=2 SV=1
Cluster-60288.259113	20.4794	91.2058	-2.155	0.00023559	0.009075	down	--	Subtilisin-like protease SBT5.3 OS=Arabidopsis thaliana GN=AIR3 PE=2 SV=1
Cluster-60288.412193	8.69646	279.184	-5.0046	6.51e-18	5.85e-15	down	--	Subtilisin-like protease SBT5.3 OS=Arabidopsis thaliana GN=AIR3 PE=2 SV=1
Cluster-60288.32439	17.8916	82.7039	-2.2087	0.00020647	0.008107	down	--	Subtilisin-like protease SBT3.5 OS=Arabidopsis thaliana GN=SBT3.5 PE=1 SV=1
Cluster-60288.32441	9.31013	172.709	-4.2134	1.07e-12	3.46e-10	down	--	Subtilisin-like protease SBT3.5 OS=Arabidopsis thaliana GN=SBT3.5 PE=1 SV=1
Cluster-60288.399733	5.60034	46.1428	-3.0425	4.66e-05	0.0022783	down	--	Subtilisin-like protease SBT3.5 OS=Arabidopsis thaliana GN=SBT3.5 PE=1 SV=1
Cluster-4582.1	0.747999	34.5322	-5.5288	1.09e-05	0.00064431	down	--	Subtilisin-like protease SBT3.3 OS=Arabidopsis thaliana GN=SBT3.3 PE=2 SV=1
Cluster-60288.196370	3.73999	87.164	-4.5426	2.17e-10	4.21e-08	down	--	Subtilisin-like protease SBT2.5 OS=Arabidopsis thaliana GN=SBT2.5 PE=2 SV=1
Cluster-60288.311911	6.0853	58.4364	-3.2635	6.03e-06	0.00038551	down	--	Subtilisin-like protease SBT2.5 OS=Arabidopsis thaliana GN=SBT2.5 PE=2 SV=1
Cluster-60288.39199	6.62502	44.2111	-2.7384	0.0002315	0.0089451	down	--	Subtilisin-like protease SBT2.5 OS=Arabidopsis thaliana GN=SBT2.5 PE=2 SV=1
Cluster-60288.411881	14.9941	189.032	-3.6562	5.52e-11	1.22e-08	down	--	Subtilisin-like protease SBT2.5 OS=Arabidopsis thaliana GN=SBT2.5 PE=2 SV=1
Cluster-60288.412429	6.7963	147.901	-4.4437	1.11e-12	3.55e-10	down	--	Subtilisin-like protease SBT2.5 OS=Arabidopsis thaliana GN=SBT2.5 PE=2 SV=1
Cluster-60288.412430	15.868	155.929	-3.2967	3.31e-09	4.78e-07	down	--	Subtilisin-like protease SBT2.5 OS=Arabidopsis thaliana GN=SBT2.5 PE=2 SV=1
Cluster-60288.415639	1.12884	39.6824	-5.1356	1.92e-07	1.84e-05	down	--	Subtilisin-like protease SBT2.4 OS=Arabidopsis thaliana GN=SBT2.4 PE=1 SV=1
Cluster-60288.44500	0.33016	40.508	-6.9389	1.07e-08	1.37e-06	down	--	Subtilisin-like protease SBT2.4 OS=Arabidopsis thaliana GN=SBT2.4 PE=1 SV=1
Cluster-60288.10201	4.95239	378.382	-6.2556	1.24e-13	4.88e-11	down	--	Subtilisin-like protease SBT1.7 OS=Arabidopsis thaliana GN=SBT1.7 PE=1 SV=1
Cluster-60288.10471	0	13.65	#NAME?	0.00036667	0.013172	down	--	Subtilisin-like protease SBT1.7 OS=Arabidopsis thaliana GN=SBT1.7 PE=1 SV=1
Cluster-60288.10562	1.496	88.0326	-5.8789	8.09e-10	1.36e-07	down	--	Subtilisin-like protease SBT1.7 OS=Arabidopsis thaliana GN=SBT1.7 PE=1 SV=1
Cluster-60288.10606	19.5205	220.911	-3.5004	2.95e-05	0.0015371	down	--	Subtilisin-like protease SBT1.7 OS=Arabidopsis thaliana GN=SBT1.7 PE=1 SV=1
Cluster-60288.11313	3.78379	98.6946	-4.7051	1.66e-06	0.00012355	down	--	Subtilisin-like protease SBT1.7 OS=Arabidopsis thaliana GN=SBT1.7 PE=1 SV=1
Cluster-60288.12365	7.63479	292.483	-5.2596	1.11e-14	5.5e-12	down	--	Subtilisin-like protease SBT1.7 OS=Arabidopsis thaliana GN=SBT1.7 PE=1 SV=1
Cluster-60288.12681	0.380838	16.1359	-5.405	0.00044723	0.015615	down	--	Subtilisin-like protease SBT1.7 OS=Arabidopsis thaliana GN=SBT1.7 PE=1 SV=1
Cluster-60288.222378	138.24	470.383	-1.7667	0.00030311	0.011221	down	--	Subtilisin-like protease SBT1.7 OS=Arabidopsis thaliana GN=SBT1.7 PE=1 SV=1
Cluster-60288.239435	97.1978	378.65	-1.9619	2.1e-05	0.0011468	down	--	Subtilisin-like protease SBT1.7 OS=Arabidopsis thaliana GN=SBT1.7 PE=1 SV=1
Cluster-60288.239437	129.876	355.442	-1.4525	0.0011841	0.035213	down	--	Subtilisin-like protease SBT1.7 OS=Arabidopsis thaliana GN=SBT1.7 PE=1 SV=1
Cluster-60288.239545	103.76	386.672	-1.8979	3.85e-05	0.0019341	down	--	Subtilisin-like protease SBT1.7 OS=Arabidopsis thaliana GN=SBT1.7 PE=1 SV=1
Cluster-60288.344176	1.82616	37.3359	-4.3537	3.69e-06	0.0002506	down	--	Subtilisin-like protease SBT1.7 OS=Arabidopsis thaliana GN=SBT1.7 PE=1 SV=1
Cluster-60288.381897	17.7066	245.143	-3.7913	1.73e-12	5.33e-10	down	--	Subtilisin-like protease SBT1.7 OS=Arabidopsis thaliana GN=SBT1.7 PE=1 SV=1
Cluster-60288.381899	4.27563	89.4621	-4.3871	4.51e-10	8.05e-08	down	--	Subtilisin-like protease SBT1.7 OS=Arabidopsis thaliana GN=SBT1.7 PE=1 SV=1
Cluster-60288.381900	5.60034	53.6584	-3.2602	7.75e-06	0.00047877	down	--	Subtilisin-like protease SBT1.7 OS=Arabidopsis thaliana GN=SBT1.7 PE=1 SV=1
Cluster-60288.412103	18.9999	672.831	-5.1462	1.88e-14	8.87e-12	down	--	Subtilisin-like protease SBT1.7 OS=Arabidopsis thaliana GN=SBT1.7 PE=1 SV=1
Cluster-60288.415198	0	55.2903	#NAME?	0.00017273	0.0069873	down	--	Subtilisin-like protease SBT1.7 OS=Arabidopsis thaliana GN=SBT1.7 PE=1 SV=1
Cluster-60288.56685	11.8337	230.548	-4.2841	2.95e-14	1.32e-11	down	--	Subtilisin-like protease SBT1.7 OS=Arabidopsis thaliana GN=SBT1.7 PE=1 SV=1
Cluster-60288.6206	0	111.849	#NAME?	1.07e-09	1.74e-07	down	--	Subtilisin-like protease SBT1.7 OS=Arabidopsis thaliana GN=SBT1.7 PE=1 SV=1
Cluster-60288.66086	13.5585	221.665	-4.0311	5.04e-13	1.74e-10	down	--	Subtilisin-like protease SBT1.7 OS=Arabidopsis thaliana GN=SBT1.7 PE=1 SV=1
Cluster-60288.77143	3.40703	139.803	-5.3587	2.98e-07	2.69e-05	down	--	Subtilisin-like protease SBT1.7 OS=Arabidopsis thaliana GN=SBT1.7 PE=1 SV=1
Cluster-60288.80140	2.61799	32.9008	-3.6516	7.01e-05	0.0032324	down	--	Subtilisin-like protease SBT1.7 OS=Arabidopsis thaliana GN=SBT1.7 PE=1 SV=1
Cluster-60288.89001	0.660319	31.3923	-5.5711	1.74e-06	0.00012854	down	--	Subtilisin-like protease SBT1.7 OS=Arabidopsis thaliana GN=SBT1.7 PE=1 SV=1
Cluster-60288.92049	3.73999	55.549	-3.8927	0.00077405	0.024709	down	--	Subtilisin-like protease SBT1.7 OS=Arabidopsis thaliana GN=SBT1.7 PE=1 SV=1
Cluster-60288.9765	0	137.359	#NAME?	4.21e-13	1.47e-10	down	--	Subtilisin-like protease SBT1.7 OS=Arabidopsis thaliana GN=SBT1.7 PE=1 SV=1
Cluster-60288.140039	59.1613	242.897	-2.0376	0.00094351	0.029165	down	--	Subtilisin-like protease SBT1.6 OS=Arabidopsis thaliana GN=SBT1.6 PE=2 SV=1
Cluster-60288.140040	176.382	491.043	-1.4771	0.00091321	0.028366	down	--	Subtilisin-like protease SBT1.6 OS=Arabidopsis thaliana GN=SBT1.6 PE=2 SV=1
Cluster-60288.233049	346.556	1389.5	-2.0034	3.89e-06	0.00026305	down	--	Subtilisin-like protease SBT1.6 OS=Arabidopsis thaliana GN=SBT1.6 PE=2 SV=1
Cluster-60288.261905	473.09	2035.85	-2.1054	0.00038613	0.013775	down	--	Subtilisin-like protease SBT1.6 OS=Arabidopsis thaliana GN=SBT1.6 PE=2 SV=1
Cluster-60288.292625	48.5388	831.032	-4.0977	7.99e-17	5.91e-14	down	--	Subtilisin-like protease SBT1.6 OS=Arabidopsis thaliana GN=SBT1.6 PE=2 SV=1
Cluster-60288.310325	0	18.7531	#NAME?	2.31e-05	0.001245	down	--	Subtilisin-like protease SBT1.6 OS=Arabidopsis thaliana GN=SBT1.6 PE=2 SV=1
Cluster-60288.330087	487.794	1516.8	-1.6367	0.00014844	0.0061525	down	--	Subtilisin-like protease SBT1.6 OS=Arabidopsis thaliana GN=SBT1.6 PE=2 SV=1
Cluster-60288.330088	22.6891	81.0317	-1.8365	0.0017103	0.04745	down	--	Subtilisin-like protease SBT1.6 OS=Arabidopsis thaliana GN=SBT1.6 PE=2 SV=1
Cluster-60288.330090	156.691	564.819	-1.8499	3.92e-05	0.0019674	down	--	Subtilisin-like protease SBT1.6 OS=Arabidopsis thaliana GN=SBT1.6 PE=2 SV=1
Cluster-60288.352875	85.4411	260.017	-1.6056	0.00065855	0.021572	down	--	Subtilisin-like protease SBT1.6 OS=Arabidopsis thaliana GN=SBT1.6 PE=2 SV=1
Cluster-29410.0	0	17.6068	#NAME?	4.49e-05	0.0022107	down	--	Subtilisin-like protease SBT1.2 OS=Arabidopsis thaliana GN=SBT1.2 PE=2 SV=1
Cluster-47883.2	0	65.888	#NAME?	8.88e-08	9.17e-06	down	--	Subtilisin-like protease SBT1.2 OS=Arabidopsis thaliana GN=SBT1.2 PE=2 SV=1
Cluster-60288.10190	8.37994	79.6673	-3.249	8.94e-07	7.18e-05	down	--	Subtilisin-like protease SBT1.2 OS=Arabidopsis thaliana GN=SBT1.2 PE=2 SV=1
Cluster-60288.12709	25.2359	904.439	-5.1635	1.9e-13	7.15e-11	down	--	Subtilisin-like protease SBT1.2 OS=Arabidopsis thaliana GN=SBT1.2 PE=2 SV=1
Cluster-60288.13471	16.3641	522.216	-4.996	8e-17	5.91e-14	down	--	Subtilisin-like protease SBT1.2 OS=Arabidopsis thaliana GN=SBT1.2 PE=2 SV=1
Cluster-60288.26913	9.50474	220.913	-4.5387	2.35e-09	3.53e-07	down	--	Subtilisin-like protease SBT1.2 OS=Arabidopsis thaliana GN=SBT1.2 PE=2 SV=1
Cluster-60288.365038	66.2756	2252.95	-5.0872	5.21e-18	4.81e-15	down	--	Subtilisin-like protease SBT1.2 OS=Arabidopsis thaliana GN=SBT1.2 PE=2 SV=1
Cluster-60288.383522	23.6672	899.767	-5.2486	1.04e-14	5.18e-12	down	--	Subtilisin-like protease SBT1.2 OS=Arabidopsis thaliana GN=SBT1.2 PE=2 SV=1
Cluster-60288.411653	21.374	802.206	-5.23	1.01e-10	2.12e-08	down	--	Subtilisin-like protease SBT1.2 OS=Arabidopsis thaliana GN=SBT1.2 PE=2 SV=1
Cluster-60288.411822	4.81815	183.519	-5.2513	1.49e-16	1.04e-13	down	--	Subtilisin-like protease SBT1.2 OS=Arabidopsis thaliana GN=SBT1.2 PE=2 SV=1
Cluster-60288.411823	13.5857	526.402	-5.276	2.87e-13	1.05e-10	down	--	Subtilisin-like protease SBT1.2 OS=Arabidopsis thaliana GN=SBT1.2 PE=2 SV=1
Cluster-60288.411825	44.8084	1284.1	-4.8408	2.94e-13	1.07e-10	down	--	Subtilisin-like protease SBT1.2 OS=Arabidopsis thaliana GN=SBT1.2 PE=2 SV=1
Cluster-60288.412182	0	99.5412	#NAME?	5.02e-13	1.73e-10	down	--	Subtilisin-like protease SBT1.2 OS=Arabidopsis thaliana GN=SBT1.2 PE=2 SV=1
Cluster-60288.413319	3.37967	28.1097	-3.0561	0.00074802	0.02403	down	--	Subtilisin-like protease SBT1.2 OS=Arabidopsis thaliana GN=SBT1.2 PE=2 SV=1
Cluster-60288.415199	0	150.626	#NAME?	1.24e-17	1.06e-14	down	--	Subtilisin-like protease SBT1.2 OS=Arabidopsis thaliana GN=SBT1.2 PE=2 SV=1
Cluster-60288.48247	18.8587	302.79	-4.005	2.01e-05	0.0011025	down	--	Subtilisin-like protease SBT1.2 OS=Arabidopsis thaliana GN=SBT1.2 PE=2 SV=1
Cluster-60288.5888	10.48	61.5486	-2.5541	9.92e-05	0.004354	down	--	Subtilisin-like protease SBT1.2 OS=Arabidopsis thaliana GN=SBT1.2 PE=2 SV=1
Cluster-60288.6944	2.16315	197.021	-6.5091	1.18e-08	1.5e-06	down	--	Subtilisin-like protease SBT1.2 OS=Arabidopsis thaliana GN=SBT1.2 PE=2 SV=1
Cluster-47883.0	0	94.0094	#NAME?	4.99e-10	8.81e-08	down	--	Subtilisin-like protease SBT1.1 OS=Arabidopsis thaliana GN=SBTI1.1 PE=1 SV=1
Cluster-60288.10124	0	99.6709	#NAME?	1.41e-17	1.19e-14	down	--	Subtilisin-like protease SBT1.1 OS=Arabidopsis thaliana GN=SBTI1.1 PE=1 SV=1
Cluster-60288.195847	53.1226	207.22	-1.9638	6.11e-05	0.0028736	down	--	Subtilisin-like protease SBT1.1 OS=Arabidopsis thaliana GN=SBTI1.1 PE=1 SV=1
Cluster-60288.240686	65.174	288.569	-2.1466	1.56e-05	0.00088026	down	--	Subtilisin-like protease SBT1.1 OS=Arabidopsis thaliana GN=SBTI1.1 PE=1 SV=1
Cluster-60288.344177	0	41.7593	#NAME?	6.9e-10	1.17e-07	down	--	Subtilisin-like protease SBT1.1 OS=Arabidopsis thaliana GN=SBTI1.1 PE=1 SV=1
Cluster-60288.3759	0	96.2867	#NAME?	3.8e-17	3.01e-14	down	--	Subtilisin-like protease SBT1.1 OS=Arabidopsis thaliana GN=SBTI1.1 PE=1 SV=1
Cluster-60288.10582	10.6143	88.6882	-3.0627	1.39e-06	0.00010576	down	--	Subtilisin inhibitor (Fragment) OS=Vicia faba PE=1 SV=1
Cluster-60288.273026	8.37994	109.577	-3.7089	4.29e-09	6.05e-07	down	--	S-type anion channel SLAH3 OS=Arabidopsis thaliana GN=SLAH3 PE=1 SV=1
Cluster-60288.400703	4.23863	43.8678	-3.3715	2.81e-05	0.0014725	down	--	S-type anion channel SLAH3 OS=Arabidopsis thaliana GN=SLAH3 PE=1 SV=1
Cluster-60288.20579	3.77419	101.412	-4.7479	7.22e-12	1.91e-09	down	--	Structural maintenance of chromosomes protein 2-1 OS=Arabidopsis thaliana GN=SMC2-1 PE=2 SV=2
Cluster-60288.24992	0	24.578	#NAME?	1.12e-06	8.76e-05	down	--	Structural maintenance of chromosomes protein 2-1 OS=Arabidopsis thaliana GN=SMC2-1 PE=2 SV=2
Cluster-60288.392438	2.87415	32.4667	-3.4978	0.00010959	0.0047364	down	--	Structural maintenance of chromosomes protein 2-1 OS=Arabidopsis thaliana GN=SMC2-1 PE=2 SV=2
Cluster-60288.403326	7.74978	153.762	-4.3104	2.09e-09	3.18e-07	down	--	Structural maintenance of chromosomes protein 2-1 OS=Arabidopsis thaliana GN=SMC2-1 PE=2 SV=2
Cluster-60288.212942	424.243	1257.32	-1.5674	0.00031269	0.01152	down	--	Stress-related protein OS=Vitis riparia GN=SRP PE=2 SV=1
Cluster-60288.361746	1.90419	23.4632	-3.6232	0.00046095	0.016022	down	--	Stress-induced protein SAM22 OS=Glycine max PE=1 SV=1
Cluster-60288.68526	57.9528	194.422	-1.7462	0.00034643	0.012572	down	--	Stomatal closure-related actin-binding protein 1 OS=Arabidopsis thaliana GN=SCAB1 PE=1 SV=1
Cluster-2709.0	0	39.0421	#NAME?	3.04e-07	2.74e-05	down	--	Sterol 24-C-methyltransferase erg-4 OS=Neurospora crassa (strain ATCC 24698 / 74-OR23-1A / CBS 708.71 / DSM 1257 / FGSC 987) GN=erg-4 PE=3 SV=1
Cluster-60288.198416	7.9976	48.6662	-2.6053	0.0014979	0.042605	down	--	Stem-specific protein TSJT1 OS=Nicotiana tabacum GN=TSJT1 PE=2 SV=1
Cluster-60288.337556	2.66587	27.7101	-3.3777	0.00029427	0.010947	down	--	Stem-specific protein TSJT1 OS=Nicotiana tabacum GN=TSJT1 PE=2 SV=1
Cluster-60288.386994	4.46186	203.053	-5.5081	5.96e-18	5.44e-15	down	--	Stem-specific protein TSJT1 OS=Nicotiana tabacum GN=TSJT1 PE=2 SV=1
Cluster-60288.418599	4.59895	122.716	-4.7379	1.37e-12	4.32e-10	down	--	Squamosa promoter-binding-like protein 8 OS=Arabidopsis thaliana GN=SPL8 PE=1 SV=2
Cluster-60288.6121	0	121.97	#NAME?	7.54e-20	9.48e-17	down	--	Squamosa promoter-binding-like protein 8 OS=Arabidopsis thaliana GN=SPL8 PE=1 SV=2
Cluster-60288.116246	6.07163	58.658	-3.2722	5.68e-06	0.00036569	down	--	Squamosa promoter-binding-like protein 18 OS=Oryza sativa subsp. japonica GN=SPL18 PE=2 SV=1
Cluster-60288.10587	0.747999	117.332	-7.2934	4.1e-13	1.44e-10	down	--	Squamosa promoter-binding-like protein 17 OS=Oryza sativa subsp. japonica GN=SPL17 PE=2 SV=2
Cluster-60288.11438	0	18.4305	#NAME?	3.08e-05	0.0015926	down	--	Squamosa promoter-binding-like protein 17 OS=Oryza sativa subsp. japonica GN=SPL17 PE=2 SV=2
Cluster-60288.422041	4.38383	113.198	-4.6905	1.15e-06	8.96e-05	down	--	Squamosa promoter-binding-like protein 17 OS=Oryza sativa subsp. japonica GN=SPL17 PE=2 SV=2
Cluster-60288.56490	21.9918	150.451	-2.7743	4e-07	3.52e-05	down	--	Squamosa promoter-binding-like protein 13 OS=Oryza sativa subsp. japonica GN=SPL13 PE=2 SV=1
Cluster-60288.12089	2.53032	59.0375	-4.5442	1.85e-08	2.25e-06	down	--	Squalene monooxygenase OS=Panax ginseng PE=2 SV=1
Cluster-60288.24194	12.2816	234.595	-4.2556	4.1e-14	1.79e-11	down	--	Squalene monooxygenase OS=Panax ginseng PE=2 SV=1
Cluster-60288.255594	157.684	543.665	-1.7857	5.88e-05	0.0027857	down	--	Squalene monooxygenase OS=Panax ginseng PE=2 SV=1
Cluster-60288.13649	15.2036	279.082	-4.1982	1.42e-14	6.91e-12	down	--	Squalene epoxidase 1 OS=Arabidopsis thaliana GN=SQE1 PE=1 SV=1
Cluster-54086.0	0	20.0724	#NAME?	1.29e-05	0.00074817	down	--	SPX domain-containing protein 5 OS=Oryza sativa subsp. indica GN=SPX5 PE=3 SV=1
Cluster-60288.362250	7.86762	124.74	-3.9869	1.72e-10	3.41e-08	down	--	SPX and EXS domain-containing protein 3 OS=Dictyostelium discoideum GN=xpr1 PE=3 SV=1
Cluster-60953.0	1.6508	41.1167	-4.6385	8.66e-07	6.99e-05	down	--	Spindle and kinetochore-associated protein 1 homolog OS=Oryza sativa subsp. japonica GN=Os07g0484500 PE=2 SV=1
Cluster-60288.121441	31.3334	109.046	-1.7992	0.00074593	0.023972	down	--	Sphingolipid delta(4)-desaturase DES1-like OS=Oryza sativa subsp. japonica GN=Os02g0639600 PE=2 SV=1
Cluster-60288.13521	10.3718	93.2499	-3.1684	1.29e-06	9.85e-05	down	--	Sphingolipid delta(4)-desaturase DES1-like OS=Oryza sativa subsp. japonica GN=Os02g0639600 PE=2 SV=1
Cluster-60288.403527	7.12646	57.3616	-3.0088	2.12e-05	0.0011554	down	--	Sphingolipid delta(4)-desaturase DES1-like OS=Oryza sativa subsp. japonica GN=Os02g0639600 PE=2 SV=1
Cluster-60288.413111	4.56195	49.0976	-3.4279	0.00043915	0.015373	down	--	Sphinganine C(4)-monooxygenase 2 OS=Arabidopsis thaliana GN=SBH2 PE=1 SV=1
Cluster-60288.418475	17.7271	84.2302	-2.2484	0.00017755	0.0071559	down	--	Sphinganine C(4)-monooxygenase 2 OS=Arabidopsis thaliana GN=SBH2 PE=1 SV=1
Cluster-60288.46978	5.19211	33.2315	-2.6782	0.001756	0.048501	down	--	Sphinganine C(4)-monooxygenase 2 OS=Arabidopsis thaliana GN=SBH2 PE=1 SV=1
Cluster-60288.46979	22.7069	126.31	-2.4758	0.00011349	0.0048826	down	--	Sphinganine C(4)-monooxygenase 2 OS=Arabidopsis thaliana GN=SBH2 PE=1 SV=1
Cluster-60288.65194	13.7173	157.607	-3.5223	6.31e-10	1.08e-07	down	--	Sphinganine C(4)-monooxygenase 2 OS=Arabidopsis thaliana GN=SBH2 PE=1 SV=1
Cluster-60288.113385	3.04671	45.609	-3.904	0.00027387	0.010295	down	--	Sphinganine C(4)-monooxygenase 1 OS=Arabidopsis thaliana GN=SBH1 PE=1 SV=1
Cluster-60288.388247	1.80283	30.5428	-4.0825	4.24e-05	0.0021056	down	--	Sphinganine C(4)-monooxygenase 1 OS=Arabidopsis thaliana GN=SBH1 PE=1 SV=1
Cluster-60288.388248	21.2656	80.8609	-1.9269	0.0010937	0.032956	down	--	Sphinganine C(4)-monooxygenase 1 OS=Arabidopsis thaliana GN=SBH1 PE=1 SV=1
Cluster-60288.418476	4.66331	32.3658	-2.795	0.0010559	0.031995	down	--	Sphinganine C(4)-monooxygenase 1 OS=Arabidopsis thaliana GN=SBH1 PE=1 SV=1
Cluster-60288.176066	72.5233	282.125	-1.9598	0.0009604	0.029581	down	--	Spermidine synthase 1 OS=Oryza sativa subsp. japonica GN=SPDSYN1 PE=2 SV=1
Cluster-60288.253902	58.6104	289.2	-2.3028	1.78e-06	0.00013151	down	--	Spermidine synthase 1 OS=Oryza sativa subsp. japonica GN=SPDSYN1 PE=2 SV=1
Cluster-60288.311798	0.380838	238.755	-9.2921	9.97e-05	0.0043696	down	--	Spatacsin OS=Mus musculus GN=Spg11 PE=2 SV=3
Cluster-60288.272367	0	20.0054	#NAME?	1.4e-05	0.00080278	down	--	Soluble starch synthase 1, chloroplastic/amyloplastic OS=Oryza sativa subsp. indica GN=OsI_021017 PE=2 SV=1
Cluster-60288.217369	0	13.4741	#NAME?	0.00041506	0.014649	down	--	Soluble inorganic pyrophosphatase OS=Oryza sativa subsp. japonica GN=IPP PE=2 SV=1
Cluster-60288.165166	1.32064	18.5717	-3.8138	0.0016105	0.045234	down	--	Soluble inorganic pyrophosphatase 4 OS=Arabidopsis thaliana GN=PPA4 PE=1 SV=1
Cluster-60288.195498	35.0227	125.393	-1.8401	0.00049086	0.016888	down	--	Soluble inorganic pyrophosphatase 4 OS=Arabidopsis thaliana GN=PPA4 PE=1 SV=1
Cluster-60288.227333	20.4177	107.857	-2.4012	3.73e-05	0.0018808	down	--	Soluble inorganic pyrophosphatase 4 OS=Arabidopsis thaliana GN=PPA4 PE=1 SV=1
Cluster-60288.319730	0	34.359	#NAME?	1.35e-07	1.34e-05	down	--	Snurportin-1 OS=Gallus gallus GN=SNUPN PE=2 SV=1
Cluster-60288.231655	3.77419	89.8876	-4.5739	1.38e-10	2.79e-08	down	--	S-norcoclaurine synthase OS=Thalictrum flavum subsp. glaucum PE=1 SV=1
Cluster-60288.216796	6.80314	66.8491	-3.2966	5.32e-06	0.0003451	down	--	S-norcoclaurine synthase 1 OS=Coptis japonica GN=NCS1 PE=1 SV=1
Cluster-60288.305331	0	66.5953	#NAME?	4.56e-13	1.58e-10	down	--	S-norcoclaurine synthase 1 OS=Coptis japonica GN=NCS1 PE=1 SV=1
Cluster-60288.361183	51.9659	180.68	-1.7978	0.00019407	0.007698	down	--	S-norcoclaurine synthase 1 OS=Coptis japonica GN=NCS1 PE=1 SV=1
Cluster-60288.365853	14.8146	392.545	-4.7278	6.75e-18	6.03e-15	down	--	S-norcoclaurine synthase 1 OS=Coptis japonica GN=NCS1 PE=1 SV=1
Cluster-60288.405259	0	14.0989	#NAME?	0.00036471	0.013109	down	--	SNF2 domain-containing protein CLASSY 1 OS=Arabidopsis thaliana GN=CLSY1 PE=1 SV=1
Cluster-60288.414496	20.4272	93.7207	-2.1979	0.00012596	0.0053467	down	--	SNF1-related protein kinase regulatory subunit gamma-like PV42a OS=Arabidopsis thaliana GN=PV42A PE=2 SV=1
Cluster-60288.6807	5.82231	71.2015	-3.6122	2.41e-07	2.24e-05	down	--	SNF1-related protein kinase regulatory subunit gamma-like PV42a OS=Arabidopsis thaliana GN=PV42A PE=2 SV=1
Cluster-60288.298886	0	12.9355	#NAME?	0.00052972	0.018009	down	--	SNF1-related protein kinase catalytic subunit alpha KIN10 OS=Arabidopsis thaliana GN=KIN10 PE=1 SV=2
Cluster-60288.416363	5.78934	58.748	-3.3431	0.00027234	0.010253	down	--	SNAP25 homologous protein SNAP33 OS=Arabidopsis thaliana GN=SNAP33 PE=1 SV=1
Cluster-60288.416364	6.5305	81.7817	-3.6465	0.0011178	0.033551	down	--	SNAP25 homologous protein SNAP33 OS=Arabidopsis thaliana GN=SNAP33 PE=1 SV=1
Cluster-60288.414316	14.105	413.163	-4.8724	3.55e-05	0.0018026	down	--	Snakin-1 OS=Solanum tuberosum GN=SN1 PE=1 SV=1
Cluster-60288.414317	4.87286	280.289	-5.846	2.54e-06	0.00018017	down	--	Snakin-1 OS=Solanum tuberosum GN=SN1 PE=1 SV=1
Cluster-60288.12462	1.89735	32.3434	-4.0914	1.79e-05	0.0009928	down	--	Small nuclear ribonucleoprotein E OS=Mus musculus GN=Snrpe PE=3 SV=1
Cluster-60288.185129	17.8994	114.812	-2.6813	1.47e-06	0.00011124	down	--	Small heat shock protein HspD OS=Bradyrhizobium diazoefficiens (strain JCM 10833 / IAM 13628 / NBRC 14792 / USDA 110) GN=hspD PE=3 SV=1
Cluster-60288.5563	2.64535	26.4745	-3.3231	0.00042115	0.014827	down	--	Sister chromatid cohesion protein DCC1 OS=Homo sapiens GN=DSCC1 PE=1 SV=2
Cluster-68558.2	0	11.7217	#NAME?	0.0010385	0.031551	down	--	Sister chromatid cohesion 1 protein 3 OS=Arabidopsis thaliana GN=SYN3 PE=2 SV=2
Cluster-60288.8591	0	12.9314	#NAME?	0.00049698	0.017062	down	--	Signal transducer and activator of transcription 4 OS=Homo sapiens GN=STAT4 PE=1 SV=1
Cluster-60288.178751	44.0751	207.806	-2.2372	6.08e-06	0.00038832	down	--	Signal peptide peptidase-like 4 OS=Oryza sativa subsp. japonica GN=SPPL4 PE=2 SV=1
Cluster-60288.8351	17.7421	93.6409	-2.4	3e-05	0.0015589	down	--	Signal peptide peptidase-like 2 OS=Oryza sativa subsp. japonica GN=SPPL2 PE=2 SV=1
Cluster-545.1	0	25.8023	#NAME?	8.47e-05	0.0037945	down	--	Siderophore biosynthesis regulatory protein URBS1 OS=Ustilago maydis (strain 521 / FGSC 9021) GN=URBS1 PE=3 SV=2
Cluster-60288.1134	0	15.1032	#NAME?	0.00016504	0.0067259	down	--	Shugoshin-1 OS=Zea mays GN=SGO1 PE=2 SV=1
Cluster-60288.1135	0.990479	50.1892	-5.6631	5.45e-09	7.52e-07	down	--	Shugoshin-1 OS=Zea mays GN=SGO1 PE=2 SV=1
Cluster-60288.154728	136.689	377.956	-1.4673	0.00093831	0.029023	down	--	Short-chain type dehydrogenase/reductase OS=Picea abies PE=2 SV=1
Cluster-60288.342031	21.5781	296.218	-3.779	7.33e-13	2.44e-10	down	--	Short-chain type dehydrogenase/reductase OS=Picea abies PE=2 SV=1
Cluster-60288.232316	22.8835	84.4275	-1.8834	0.00089817	0.027975	down	--	Short-chain dehydrogenase/reductase 2b OS=Arabidopsis thaliana GN=SDR2b PE=2 SV=1
Cluster-60288.203760	68.8261	435.196	-2.6606	4.08e-07	3.58e-05	down	--	Short-chain dehydrogenase TIC 32, chloroplastic OS=Pisum sativum GN=TIC32 PE=1 SV=1
Cluster-23328.0	0.660319	20.6486	-4.9667	0.00015869	0.0065094	down	--	Short-chain dehydrogenase TIC 32, chloroplastic OS=Arabidopsis thaliana GN=TIC32 PE=2 SV=1
Cluster-60288.10343	2.31112	115.864	-5.6477	0.00034807	0.012619	down	--	Short-chain dehydrogenase reductase 3b OS=Arabidopsis thaliana GN=SDR3b PE=2 SV=1
Cluster-60288.10344	5.10443	82.9605	-4.0226	2.09e-08	2.51e-06	down	--	Short-chain dehydrogenase reductase 3b OS=Arabidopsis thaliana GN=SDR3b PE=2 SV=1
Cluster-60288.28672	35.3364	449.424	-3.6689	1.41e-13	5.49e-11	down	--	Shikimate O-hydroxycinnamoyltransferase OS=Nicotiana tabacum GN=HST PE=1 SV=1
Cluster-60288.393412	60.3146	1521.94	-4.6573	8.49e-06	0.00051849	down	--	Shikimate O-hydroxycinnamoyltransferase OS=Nicotiana tabacum GN=HST PE=1 SV=1
Cluster-60288.367120	20.4094	771.53	-5.2404	3.91e-07	3.44e-05	down	--	Shikimate O-hydroxycinnamoyltransferase OS=Arabidopsis thaliana GN=HST PE=2 SV=1
Cluster-60288.411983	26.1892	783.64	-4.9032	1.2e-05	0.00070319	down	--	Shikimate O-hydroxycinnamoyltransferase OS=Arabidopsis thaliana GN=HST PE=2 SV=1
Cluster-60288.412090	9.33065	622.492	-6.0599	4.49e-07	3.9e-05	down	--	Shikimate O-hydroxycinnamoyltransferase OS=Arabidopsis thaliana GN=HST PE=2 SV=1
Cluster-3582.0	0	125.941	#NAME?	0.00010765	0.0046642	down	--	SH3 domain-containing protein PJ696.02 OS=Schizosaccharomyces pombe (strain 972 / ATCC 24843) GN=SPAPJ696.02 PE=1 SV=1
Cluster-60288.13583	5.15918	67.3484	-3.7064	0.001451	0.04153	down	--	Sex determination protein tasselseed-2 OS=Zea mays GN=TS2 PE=2 SV=1
Cluster-60288.166931	5.11534	37.2984	-2.8662	0.00041987	0.014794	down	--	Sex determination protein tasselseed-2 OS=Zea mays GN=TS2 PE=2 SV=1
Cluster-60288.272168	1.122	31.8889	-4.8289	4.16e-06	0.00027881	down	--	Sex determination protein tasselseed-2 OS=Zea mays GN=TS2 PE=2 SV=1
Cluster-60288.411579	9.59369	210.898	-4.4583	1.49e-13	5.76e-11	down	--	Sex determination protein tasselseed-2 OS=Zea mays GN=TS2 PE=2 SV=1
Cluster-60288.83560	0	25.5453	#NAME?	8.08e-07	6.58e-05	down	--	Sex determination protein tasselseed-2 OS=Zea mays GN=TS2 PE=2 SV=1
Cluster-60288.362999	2.59467	135.473	-5.7063	3.9e-11	8.86e-09	down	--	Sesquiterpene synthase OS=Santalum spicatum PE=2 SV=1
Cluster-60288.257576	13.1378	99.7198	-2.9242	1.27e-06	9.76e-05	down	--	Serine/threonine-protein phosphatase 4 regulatory subunit 2-A OS=Danio rerio GN=ppp4r2a PE=2 SV=2
Cluster-60288.13780	22.3453	103.786	-2.2156	0.00035103	0.012708	down	--	Serine/threonine-protein kinase-like protein CCR4 OS=Arabidopsis thaliana GN=CCR4 PE=1 SV=1
Cluster-60288.304715	22.6973	84.5867	-1.8979	0.00097241	0.029894	down	--	Serine/threonine-protein kinase-like protein At3g51990 OS=Arabidopsis thaliana GN=At3g51990 PE=2 SV=1
Cluster-60288.388008	7.92383	137.022	-4.1121	5.97e-11	1.31e-08	down	--	Serine/threonine-protein kinase TIO OS=Arabidopsis thaliana GN=TIO PE=1 SV=1
Cluster-60288.411912	0.33016	15.6247	-5.5645	0.00049199	0.016922	down	--	Serine/threonine-protein kinase TIO OS=Arabidopsis thaliana GN=TIO PE=1 SV=1
Cluster-60288.411913	0.33016	20.8688	-5.982	4.15e-05	0.0020685	down	--	Serine/threonine-protein kinase TIO OS=Arabidopsis thaliana GN=TIO PE=1 SV=1
Cluster-60288.411914	3.25499	30.1122	-3.2096	0.00036458	0.013108	down	--	Serine/threonine-protein kinase TIO OS=Arabidopsis thaliana GN=TIO PE=1 SV=1
Cluster-60288.411918	0.710998	19.9588	-4.811	0.00018553	0.0074197	down	--	Serine/threonine-protein kinase TIO OS=Arabidopsis thaliana GN=TIO PE=1 SV=1
Cluster-60288.8950	0	17.161	#NAME?	5.86e-05	0.0027779	down	--	Serine/threonine-protein kinase svkA OS=Dictyostelium discoideum GN=svkA PE=1 SV=1
Cluster-60288.156173	0	148.176	#NAME?	2.57e-21	3.94e-18	down	--	Serine/threonine-protein kinase SAPK7 OS=Oryza sativa subsp. japonica GN=SAPK7 PE=2 SV=2
Cluster-60288.289018	32.409	147.588	-2.1871	5.08e-05	0.0024539	down	--	Serine/threonine-protein kinase SAPK7 OS=Oryza sativa subsp. japonica GN=SAPK7 PE=2 SV=2
Cluster-60288.229142	67.0658	334.043	-2.3164	1.66e-05	0.00093278	down	--	Serine/threonine-protein kinase SAPK3 OS=Oryza sativa subsp. indica GN=SAPK3 PE=1 SV=2
Cluster-60288.160191	11.4446	53.8757	-2.235	0.0014411	0.041279	down	--	Serine/threonine-protein kinase PBS1 OS=Arabidopsis thaliana GN=PBS1 PE=1 SV=1
Cluster-60288.62974	45.6438	180.131	-1.9806	0.00012501	0.005311	down	--	Serine/threonine-protein kinase PBS1 OS=Arabidopsis thaliana GN=PBS1 PE=1 SV=1
Cluster-60288.343589	11.1102	304.055	-4.7744	7.53e-11	1.63e-08	down	--	Serine/threonine-protein kinase Nek6 OS=Oryza sativa subsp. japonica GN=NEK6 PE=3 SV=2
Cluster-60288.389687	2.11932	34.461	-4.0233	1.99e-05	0.0010904	down	--	Serine/threonine-protein kinase Nek6 OS=Oryza sativa subsp. japonica GN=NEK6 PE=3 SV=2
Cluster-60288.389688	0	16.3469	#NAME?	0.0017902	0.049268	down	--	Serine/threonine-protein kinase Nek6 OS=Oryza sativa subsp. japonica GN=NEK6 PE=3 SV=2
Cluster-60288.389689	0	29.5856	#NAME?	0.0002996	0.011108	down	--	Serine/threonine-protein kinase Nek6 OS=Oryza sativa subsp. japonica GN=NEK6 PE=3 SV=2
Cluster-60288.389690	0.761676	28.8248	-5.242	1.12e-05	0.00066082	down	--	Serine/threonine-protein kinase Nek6 OS=Oryza sativa subsp. japonica GN=NEK6 PE=3 SV=2
Cluster-60288.390795	0.380838	46.2663	-6.9246	1.38e-07	1.36e-05	down	--	Serine/threonine-protein kinase Nek6 OS=Oryza sativa subsp. japonica GN=NEK6 PE=3 SV=2
Cluster-60288.352881	5.65102	198.152	-5.132	2.1e-06	0.00015193	down	--	Serine/threonine-protein kinase Nek2 OS=Oryza sativa subsp. japonica GN=NEK2 PE=2 SV=1
Cluster-60288.352882	17.171	438.059	-4.6731	1.75e-18	1.73e-15	down	--	Serine/threonine-protein kinase Nek2 OS=Oryza sativa subsp. japonica GN=NEK2 PE=2 SV=1
Cluster-60288.364297	7.78682	61.7602	-2.9876	1.3e-05	0.00075176	down	--	Serine/threonine-protein kinase Nek2 OS=Oryza sativa subsp. japonica GN=NEK2 PE=2 SV=1
Cluster-60288.378831	3.37967	50.7527	-3.9085	7.18e-07	5.94e-05	down	--	Serine/threonine-protein kinase Nek2 OS=Oryza sativa subsp. japonica GN=NEK2 PE=2 SV=1
Cluster-60288.414045	0	31.3722	#NAME?	5.84e-08	6.3e-06	down	--	Serine/threonine-protein kinase Nek2 OS=Oryza sativa subsp. japonica GN=NEK2 PE=2 SV=1
Cluster-60288.68324	6.18666	51.6544	-3.0617	6.03e-05	0.0028457	down	--	Serine/threonine-protein kinase Nek2 OS=Oryza sativa subsp. japonica GN=NEK2 PE=2 SV=1
Cluster-60288.9196	3.14679	40.2812	-3.6782	1.87e-05	0.0010333	down	--	Serine/threonine-protein kinase Nek2 OS=Oryza sativa subsp. japonica GN=NEK2 PE=2 SV=1
Cluster-60288.306993	9.16217	50.3348	-2.4578	0.00035477	0.012812	down	--	Serine/threonine-protein kinase KIPK OS=Arabidopsis thaliana GN=KIPK PE=1 SV=1
Cluster-60288.411549	3.94547	36.1085	-3.1941	0.00014136	0.0059007	down	--	Serine/threonine-protein kinase KIPK OS=Arabidopsis thaliana GN=KIPK PE=1 SV=1
Cluster-60288.53258	10.8487	53.8101	-2.3104	0.00071822	0.02323	down	--	Serine/threonine-protein kinase KIPK OS=Arabidopsis thaliana GN=KIPK PE=1 SV=1
Cluster-60288.108851	40.2516	124.313	-1.6269	0.001336	0.038798	down	--	Serine/threonine-protein kinase HT1 OS=Arabidopsis thaliana GN=HT1 PE=1 SV=1
Cluster-60288.167993	22.0136	96.2903	-2.129	0.00019285	0.0076596	down	--	Serine/threonine-protein kinase HT1 OS=Arabidopsis thaliana GN=HT1 PE=1 SV=1
Cluster-60288.313419	2.31112	51.9568	-4.4907	1.5e-07	1.47e-05	down	--	Serine/threonine-protein kinase HT1 OS=Arabidopsis thaliana GN=HT1 PE=1 SV=1
Cluster-60288.328005	23.988	170.552	-2.8298	2.12e-07	2.01e-05	down	--	Serine/threonine-protein kinase HT1 OS=Arabidopsis thaliana GN=HT1 PE=1 SV=1
Cluster-60288.328006	7.21691	58.3994	-3.0165	0.00018783	0.0074903	down	--	Serine/threonine-protein kinase HT1 OS=Arabidopsis thaliana GN=HT1 PE=1 SV=1
Cluster-60288.328343	13.2802	77.0155	-2.5359	5.33e-05	0.002556	down	--	Serine/threonine-protein kinase HT1 OS=Arabidopsis thaliana GN=HT1 PE=1 SV=1
Cluster-60288.345267	0	15.3837	#NAME?	0.00016134	0.0065997	down	--	Serine/threonine-protein kinase haspin OS=Mus musculus GN=Gsg2 PE=1 SV=3
Cluster-60288.23419	3.36599	45.9136	-3.7698	0.00090157	0.028059	down	--	Serine/threonine-protein kinase haspin OS=Bos taurus GN=GSG2 PE=2 SV=1
Cluster-2561.0	0	28.5794	#NAME?	3.59e-06	0.00024455	down	--	Serine/threonine-protein kinase hal4 OS=Schizosaccharomyces pombe (strain 972 / ATCC 24843) GN=hal4 PE=1 SV=1
Cluster-60288.10769	16.1764	65.0236	-2.0071	0.0016278	0.045613	down	--	Serine/threonine-protein kinase D6PKL2 OS=Arabidopsis thaliana GN=D6PKL2 PE=1 SV=1
Cluster-60288.376330	2.7728	36.5624	-3.7209	3.13e-05	0.0016173	down	--	Serine/threonine-protein kinase D6PKL2 OS=Arabidopsis thaliana GN=D6PKL2 PE=1 SV=1
Cluster-60288.413756	0	11.4188	#NAME?	0.0012308	0.036332	down	--	Serine/threonine-protein kinase D6PKL2 OS=Arabidopsis thaliana GN=D6PKL2 PE=1 SV=1
Cluster-60288.62780	26.7783	104.347	-1.9623	0.00032659	0.011958	down	--	Serine/threonine-protein kinase D6PKL2 OS=Arabidopsis thaliana GN=D6PKL2 PE=1 SV=1
Cluster-60288.96579	34.6474	247.597	-2.8372	6.75e-08	7.15e-06	down	--	Serine/threonine-protein kinase D6PKL2 OS=Arabidopsis thaliana GN=D6PKL2 PE=1 SV=1
Cluster-60288.96581	19.9014	145.428	-2.8694	0.00015051	0.0062281	down	--	Serine/threonine-protein kinase D6PKL2 OS=Arabidopsis thaliana GN=D6PKL2 PE=1 SV=1
Cluster-60288.361528	21.2479	92.8659	-2.1278	0.00020353	0.0080089	down	--	Serine/threonine-protein kinase D6PK OS=Arabidopsis thaliana GN=D6PK PE=1 SV=1
Cluster-60288.23202	35.7828	114.427	-1.6771	0.0014241	0.040857	down	--	Serine/threonine-protein kinase CTR1 OS=Arabidopsis thaliana GN=CTR1 PE=1 SV=1
Cluster-39077.0	1.82616	30.5579	-4.0647	4.22e-05	0.0020939	down	--	Serine/threonine-protein kinase BRI1-like 2 OS=Arabidopsis thaliana GN=BRL2 PE=1 SV=1
Cluster-63800.0	0	16.2891	#NAME?	8.75e-05	0.0039035	down	--	Serine/threonine-protein kinase BRI1-like 2 OS=Arabidopsis thaliana GN=BRL2 PE=1 SV=1
Cluster-53119.1	5.15234	30.6656	-2.5733	0.0018135	0.049787	down	--	Serine/threonine-protein kinase Aurora-3 OS=Arabidopsis thaliana GN=AUR3 PE=2 SV=1
Cluster-60288.97012	8.70457	41.4896	-2.2529	0.0014985	0.04262	down	--	Serine/threonine-protein kinase Aurora-1 OS=Arabidopsis thaliana GN=AUR1 PE=1 SV=1
Cluster-60288.362507	66.0639	185.758	-1.4915	0.0016906	0.047014	down	--	Serine/threonine-protein kinase ATR OS=Oryza sativa subsp. indica GN=OsI_023634 PE=3 SV=2
Cluster-60288.285487	3.47695	72.465	-4.3814	4.67e-09	6.53e-07	down	--	Serine/threonine-protein kinase ATM OS=Arabidopsis thaliana GN=ATM PE=2 SV=1
Cluster-60288.110208	39.3295	215.984	-2.4572	8.76e-07	7.06e-05	down	--	Serine/threonine-protein kinase At5g01020 OS=Arabidopsis thaliana GN=At5g01020 PE=1 SV=1
Cluster-60288.190056	0	12.76	#NAME?	0.00087617	0.027391	down	--	Serine/threonine-protein kinase At5g01020 OS=Arabidopsis thaliana GN=At5g01020 PE=1 SV=1
Cluster-60288.200365	4.17554	29.0471	-2.7984	0.0011746	0.034978	down	--	Serine/threonine-protein kinase At5g01020 OS=Arabidopsis thaliana GN=At5g01020 PE=1 SV=1
Cluster-60288.418573	4.40031	131.574	-4.9021	7.01e-09	9.43e-07	down	--	Serine/threonine-protein kinase At5g01020 OS=Arabidopsis thaliana GN=At5g01020 PE=1 SV=1
Cluster-60288.75231	28.0016	106.496	-1.9272	0.0005025	0.017214	down	--	Serine/threonine-protein kinase At5g01020 OS=Arabidopsis thaliana GN=At5g01020 PE=1 SV=1
Cluster-60288.80980	2.66587	28.2594	-3.4061	0.00028389	0.010618	down	--	Serine/threonine-protein kinase At5g01020 OS=Arabidopsis thaliana GN=At5g01020 PE=1 SV=1
Cluster-60288.132980	69.3398	197.807	-1.5123	0.0013314	0.038696	down	--	Serine/threonine protein phosphatase 2A 59 kDa regulatory subunit B' zeta isoform OS=Arabidopsis thaliana GN=B'ZETA PE=2 SV=2
Cluster-65777.0	0	14.3795	#NAME?	0.0002227	0.0086484	down	--	Serine/arginine-rich splicing factor 7 OS=Bos taurus GN=SRSF7 PE=2 SV=1
Cluster-60288.349134	12.1868	98.5522	-3.0156	1.1e-06	8.58e-05	down	--	Serine hydroxymethyltransferase 3, chloroplastic OS=Arabidopsis thaliana GN=SHM3 PE=1 SV=2
Cluster-60288.164800	0	287.214	#NAME?	4.03e-30	2.42e-26	down	--	Serine decarboxylase 1 OS=Oryza sativa subsp. japonica GN=SDC1 PE=3 SV=1
Cluster-60288.367597	39.7093	212.444	-2.4195	2.49e-06	0.00017702	down	--	Serine carboxypeptidase-like 50 OS=Arabidopsis thaliana GN=SCPL50 PE=2 SV=1
Cluster-60288.380423	31.532	133.334	-2.0802	0.00011262	0.004852	down	--	Serine carboxypeptidase-like 50 OS=Arabidopsis thaliana GN=SCPL50 PE=2 SV=1
Cluster-14654.1	1.07816	36.5625	-5.0837	1.44e-05	0.00082277	down	--	Serine carboxypeptidase-like 45 OS=Arabidopsis thaliana GN=SCPL45 PE=2 SV=1
Cluster-60288.106851	1.422	33.1179	-4.5416	6.79e-06	0.00042856	down	--	Serine carboxypeptidase-like 45 OS=Arabidopsis thaliana GN=SCPL45 PE=2 SV=1
Cluster-60288.13869	17.1408	358.455	-4.3863	2.64e-16	1.75e-13	down	--	Serine carboxypeptidase-like 45 OS=Arabidopsis thaliana GN=SCPL45 PE=2 SV=1
Cluster-60288.14338	1.37132	43.9298	-5.0016	8.01e-06	0.00049242	down	--	Serine carboxypeptidase-like 45 OS=Arabidopsis thaliana GN=SCPL45 PE=2 SV=1
Cluster-60288.386036	13.7515	163.749	-3.5738	2.95e-10	5.53e-08	down	--	Serine carboxypeptidase-like 45 OS=Arabidopsis thaliana GN=SCPL45 PE=2 SV=1
Cluster-42642.1	0	20.0207	#NAME?	1.39e-05	0.00080003	down	--	Serine carboxypeptidase-like 40 OS=Arabidopsis thaliana GN=SCPL40 PE=2 SV=2
Cluster-60288.396971	0	37.0784	#NAME?	8.55e-07	6.92e-05	down	--	Serine carboxypeptidase-like 40 OS=Arabidopsis thaliana GN=SCPL40 PE=2 SV=2
Cluster-60288.411638	0	115.281	#NAME?	1.51e-15	8.77e-13	down	--	Serine carboxypeptidase-like 40 OS=Arabidopsis thaliana GN=SCPL40 PE=2 SV=2
Cluster-60288.413175	0	355.065	#NAME?	1.12e-13	4.47e-11	down	--	Serine carboxypeptidase-like 40 OS=Arabidopsis thaliana GN=SCPL40 PE=2 SV=2
Cluster-60288.413176	0.761676	24.2271	-4.9913	0.0017491	0.04833	down	--	Serine carboxypeptidase-like 40 OS=Arabidopsis thaliana GN=SCPL40 PE=2 SV=2
Cluster-60288.414918	0	51.5343	#NAME?	4.79e-10	8.51e-08	down	--	Serine carboxypeptidase-like 40 OS=Arabidopsis thaliana GN=SCPL40 PE=2 SV=2
Cluster-60288.414927	0	56.3032	#NAME?	1.08e-08	1.38e-06	down	--	Serine carboxypeptidase-like 40 OS=Arabidopsis thaliana GN=SCPL40 PE=2 SV=2
Cluster-60288.172112	0	41.2729	#NAME?	8.52e-10	1.42e-07	down	--	Serine carboxypeptidase-like 35 OS=Arabidopsis thaliana GN=SCPL35 PE=2 SV=1
Cluster-60288.172114	7.50327	272.674	-5.1835	1.27e-09	2.03e-07	down	--	Serine carboxypeptidase-like 35 OS=Arabidopsis thaliana GN=SCPL35 PE=2 SV=1
Cluster-60288.172117	32.6009	546.67	-4.0677	2.85e-08	3.31e-06	down	--	Serine carboxypeptidase-like 35 OS=Arabidopsis thaliana GN=SCPL35 PE=2 SV=1
Cluster-60288.13265	0	198.36	#NAME?	5.82e-06	0.00037325	down	--	Serine carboxypeptidase-like 34 OS=Arabidopsis thaliana GN=SCPL34 PE=2 SV=2
Cluster-60288.7038	0.710998	63.4768	-6.4802	0.00011749	0.0050305	down	--	Serine carboxypeptidase-like 34 OS=Arabidopsis thaliana GN=SCPL34 PE=2 SV=2
Cluster-60288.14544	0.704159	108.662	-7.2697	2.09e-12	6.27e-10	down	--	Serine carboxypeptidase-like 27 OS=Arabidopsis thaliana GN=SCPL27 PE=2 SV=1
Cluster-60288.408917	7.97858	91.2097	-3.515	2.32e-06	0.00016586	down	--	Serine carboxypeptidase-like 27 OS=Arabidopsis thaliana GN=SCPL27 PE=2 SV=1
Cluster-60288.408918	0	55.4965	#NAME?	7.53e-08	7.89e-06	down	--	Serine carboxypeptidase-like 27 OS=Arabidopsis thaliana GN=SCPL27 PE=2 SV=1
Cluster-69596.0	0	24.5439	#NAME?	7.96e-06	0.00049018	down	--	Serine carboxypeptidase-like 27 OS=Arabidopsis thaliana GN=SCPL27 PE=2 SV=1
Cluster-60288.213609	0	46.9515	#NAME?	1.42e-08	1.76e-06	down	--	Serine carboxypeptidase-like 22 OS=Arabidopsis thaliana GN=SCPL22 PE=2 SV=1
Cluster-42642.0	0	14.5879	#NAME?	0.00023715	0.0091206	down	--	Serine carboxypeptidase II-3 OS=Hordeum vulgare GN=CXP;2-3 PE=2 SV=1
Cluster-60288.13303	0	154.929	#NAME?	5.13e-09	7.13e-07	down	--	Serine carboxypeptidase II-3 OS=Hordeum vulgare GN=CXP;2-3 PE=2 SV=1
Cluster-60288.143877	0	20.7606	#NAME?	8.26e-05	0.0037149	down	--	Serine carboxypeptidase II-3 OS=Hordeum vulgare GN=CXP;2-3 PE=2 SV=1
Cluster-60288.419062	0	26.0677	#NAME?	6.99e-07	5.81e-05	down	--	Serine carboxypeptidase II-3 OS=Hordeum vulgare GN=CXP;2-3 PE=2 SV=1
Cluster-60288.397086	0	21.4211	#NAME?	5.65e-06	0.00036402	down	--	Serine carboxypeptidase II-1 (Fragment) OS=Hordeum vulgare GN=CXP;2-1 PE=1 SV=1
Cluster-20569.9	3.37687	62.7808	-4.2166	3.25e-08	3.72e-06	down	--	Serine carboxypeptidase 24 OS=Arabidopsis thaliana GN=SCPL24 PE=1 SV=1
Cluster-34463.0	0	53.1649	#NAME?	7.41e-09	9.92e-07	down	--	Serine carboxypeptidase 24 OS=Arabidopsis thaliana GN=SCPL24 PE=1 SV=1
Cluster-60288.13289	0.761676	17.365	-4.5109	0.00070878	0.022967	down	--	Serine carboxypeptidase 24 OS=Arabidopsis thaliana GN=SCPL24 PE=1 SV=1
Cluster-60288.9570	0	49.2739	#NAME?	0.00021232	0.0083033	down	--	Serine carboxypeptidase 24 OS=Arabidopsis thaliana GN=SCPL24 PE=1 SV=1
Cluster-60288.270489	10.476	56.2315	-2.4243	0.00036617	0.013159	down	--	Septum-promoting GTP-binding protein 1 OS=Schizosaccharomyces pombe (strain 972 / ATCC 24843) GN=spg1 PE=1 SV=1
Cluster-60288.13903	0	197.67	#NAME?	4.03e-06	0.00027114	down	--	Senescence-specific cysteine protease SAG39 OS=Oryza sativa subsp. japonica GN=SAG39 PE=2 SV=2
Cluster-60288.13904	0	80.2219	#NAME?	2.22e-07	2.08e-05	down	--	Senescence-specific cysteine protease SAG39 OS=Oryza sativa subsp. japonica GN=SAG39 PE=2 SV=2
Cluster-60288.14302	0.380838	198.519	-9.0259	4.89e-05	0.0023736	down	--	Senescence-specific cysteine protease SAG39 OS=Oryza sativa subsp. japonica GN=SAG39 PE=2 SV=2
Cluster-60288.14782	0	83.3006	#NAME?	1.29e-06	9.91e-05	down	--	Senescence-specific cysteine protease SAG39 OS=Oryza sativa subsp. japonica GN=SAG39 PE=2 SV=2
Cluster-60288.216827	0	11.4138	#NAME?	0.0012329	0.036374	down	--	Senescence-specific cysteine protease SAG39 OS=Oryza sativa subsp. japonica GN=SAG39 PE=2 SV=2
Cluster-60288.411675	0	66.7315	#NAME?	0.00012357	0.0052642	down	--	Senescence-specific cysteine protease SAG39 OS=Oryza sativa subsp. japonica GN=SAG39 PE=2 SV=2
Cluster-60288.411846	1.14251	1185.05	-10.019	4.16e-07	3.65e-05	down	--	Senescence-specific cysteine protease SAG39 OS=Oryza sativa subsp. japonica GN=SAG39 PE=2 SV=2
Cluster-60288.412860	2.64128	450.58	-7.4144	3.83e-06	0.00025907	down	--	Senescence-specific cysteine protease SAG39 OS=Oryza sativa subsp. japonica GN=SAG39 PE=2 SV=2
Cluster-60288.51	0	39.6022	#NAME?	1.78e-09	2.75e-07	down	--	Senescence-specific cysteine protease SAG39 OS=Oryza sativa subsp. japonica GN=SAG39 PE=2 SV=2
Cluster-60288.142516	7.92106	147.068	-4.2146	1.06e-08	1.36e-06	down	--	Senescence-specific cysteine protease SAG39 OS=Oryza sativa subsp. indica GN=OsI_14861 PE=3 SV=1
Cluster-60288.146136	59.8695	206.981	-1.7896	0.0002503	0.0095388	down	--	Senescence-specific cysteine protease SAG39 OS=Oryza sativa subsp. indica GN=OsI_14861 PE=3 SV=1
Cluster-60288.189672	7.20046	99.2969	-3.7856	5.44e-09	7.5e-07	down	--	Senescence-specific cysteine protease SAG39 OS=Oryza sativa subsp. indica GN=OsI_14861 PE=3 SV=1
Cluster-60288.217072	68.3332	1271.17	-4.2174	6.05e-18	5.5e-15	down	--	Senescence-specific cysteine protease SAG39 OS=Oryza sativa subsp. indica GN=OsI_14861 PE=3 SV=1
Cluster-60288.218263	82.3942	506.101	-2.6188	2.13e-08	2.55e-06	down	--	Senescence-specific cysteine protease SAG39 OS=Oryza sativa subsp. indica GN=OsI_14861 PE=3 SV=1
Cluster-60288.229662	10.3951	109.651	-3.3989	2.95e-08	3.43e-06	down	--	Senescence-specific cysteine protease SAG39 OS=Oryza sativa subsp. indica GN=OsI_14861 PE=3 SV=1
Cluster-60288.245019	227.758	1165.93	-2.3559	1.34e-07	1.33e-05	down	--	Senescence-specific cysteine protease SAG39 OS=Oryza sativa subsp. indica GN=OsI_14861 PE=3 SV=1
Cluster-60288.259455	434.142	1167.64	-1.4274	0.00085607	0.026857	down	--	Senescence-specific cysteine protease SAG39 OS=Oryza sativa subsp. indica GN=OsI_14861 PE=3 SV=1
Cluster-60288.340326	490.51	2979.44	-2.6027	3.93e-09	5.58e-07	down	--	Senescence-specific cysteine protease SAG39 OS=Oryza sativa subsp. indica GN=OsI_14861 PE=3 SV=1
Cluster-60288.381896	139.298	859.605	-2.6255	1.03e-08	1.33e-06	down	--	Senescence-specific cysteine protease SAG39 OS=Oryza sativa subsp. indica GN=OsI_14861 PE=3 SV=1
Cluster-60288.411841	0	175.534	#NAME?	3.09e-08	3.56e-06	down	--	Senescence-specific cysteine protease SAG39 OS=Oryza sativa subsp. indica GN=OsI_14861 PE=3 SV=1
Cluster-60288.413093	0	81.9401	#NAME?	0.00017525	0.0070761	down	--	Senescence-specific cysteine protease SAG39 OS=Oryza sativa subsp. indica GN=OsI_14861 PE=3 SV=1
Cluster-60288.203327	91.174	822.831	-3.1739	4.82e-10	8.54e-08	down	--	Senescence-specific cysteine protease SAG12 OS=Arabidopsis thaliana GN=SAG12 PE=1 SV=1
Cluster-60288.206196	179.33	493.784	-1.4613	0.0010664	0.032271	down	--	Senescence-specific cysteine protease SAG12 OS=Arabidopsis thaliana GN=SAG12 PE=1 SV=1
Cluster-60288.204900	1.32064	26.9574	-4.3514	5.94e-05	0.0028131	down	--	Secretory carrier-associated membrane protein 6 OS=Oryza sativa subsp. japonica GN=SCAMP6 PE=2 SV=1
Cluster-60288.3919	0	16.1887	#NAME?	8.48e-05	0.0037978	down	--	Secretory carrier-associated membrane protein 4 OS=Arabidopsis thaliana GN=SCAMP4 PE=2 SV=1
Cluster-60288.163351	74.1168	223.555	-1.5928	0.00088865	0.027711	down	--	Secoisolariciresinol dehydrogenase (Fragment) OS=Forsythia intermedia PE=1 SV=1
Cluster-60288.400310	0.380838	16.5209	-5.439	0.0003544	0.012805	down	--	Sec-independent protein translocase protein TatB OS=Rhizobium meliloti (strain 1021) GN=tatB PE=3 SV=1
Cluster-60288.287741	5.28255	36.1292	-2.7739	0.0011481	0.034321	down	--	Sec1 family domain-containing protein MIP3 OS=Arabidopsis thaliana GN=MIP3 PE=1 SV=1
Cluster-60288.101160	9.71982	49.2109	-2.34	0.0011064	0.03326	down	--	Scopoletin glucosyltransferase OS=Nicotiana tabacum GN=TOGT1 PE=1 SV=1
Cluster-60288.14477	60.5185	1740.09	-4.8456	1.87e-22	3.56e-19	down	--	Scopoletin glucosyltransferase OS=Nicotiana tabacum GN=TOGT1 PE=1 SV=1
Cluster-60288.1761	5.97711	57.097	-3.2559	7.81e-06	0.00048186	down	--	Scopoletin glucosyltransferase OS=Nicotiana tabacum GN=TOGT1 PE=1 SV=1
Cluster-60288.211771	0	525.263	#NAME?	2.24e-30	1.37e-26	down	--	Scopoletin glucosyltransferase OS=Nicotiana tabacum GN=TOGT1 PE=1 SV=1
Cluster-60288.289484	13.2967	133.317	-3.3257	0.00013542	0.0056865	down	--	Scopoletin glucosyltransferase OS=Nicotiana tabacum GN=TOGT1 PE=1 SV=1
Cluster-60288.377843	40.775	1126.64	-4.7882	2.97e-16	1.95e-13	down	--	Scopoletin glucosyltransferase OS=Nicotiana tabacum GN=TOGT1 PE=1 SV=1
Cluster-60288.384793	31.417	768.812	-4.613	1.48e-19	1.76e-16	down	--	Scopoletin glucosyltransferase OS=Nicotiana tabacum GN=TOGT1 PE=1 SV=1
Cluster-60288.411827	25.8549	683.382	-4.7242	7.33e-08	7.7e-06	down	--	Scopoletin glucosyltransferase OS=Nicotiana tabacum GN=TOGT1 PE=1 SV=1
Cluster-60288.412912	22.0699	229.361	-3.3775	2.01e-10	3.93e-08	down	--	Scopoletin glucosyltransferase OS=Nicotiana tabacum GN=TOGT1 PE=1 SV=1
Cluster-60288.413269	1.69464	54.1099	-4.9968	1.28e-08	1.61e-06	down	--	Scopoletin glucosyltransferase OS=Nicotiana tabacum GN=TOGT1 PE=1 SV=1
Cluster-60288.414357	19.8218	424.718	-4.4213	3.2e-11	7.43e-09	down	--	Scopoletin glucosyltransferase OS=Nicotiana tabacum GN=TOGT1 PE=1 SV=1
Cluster-60288.422338	7.59774	147.39	-4.2779	1.38e-05	0.00079107	down	--	Scopoletin glucosyltransferase OS=Nicotiana tabacum GN=TOGT1 PE=1 SV=1
Cluster-60288.418554	3.80838	68.0066	-4.1584	1.6e-08	1.96e-06	down	--	SCAR-like protein 1 OS=Oryza sativa subsp. japonica GN=Os03g0816900 PE=2 SV=2
Cluster-60288.207566	67.8974	239.25	-1.8171	0.00018019	0.0072472	down	--	Scarecrow-like protein 8 OS=Arabidopsis thaliana GN=SCL8 PE=2 SV=1
Cluster-60288.252448	65.7274	325.032	-2.306	1.8e-06	0.00013254	down	--	Scarecrow-like protein 8 OS=Arabidopsis thaliana GN=SCL8 PE=2 SV=1
Cluster-60288.206137	140.166	887.607	-2.6628	3.79e-09	5.4e-07	down	--	Scarecrow-like protein 6 OS=Arabidopsis thaliana GN=SCL6 PE=1 SV=1
Cluster-60288.318259	18.171	86.5801	-2.2524	0.00015125	0.006253	down	--	Scarecrow-like protein 6 OS=Arabidopsis thaliana GN=SCL6 PE=1 SV=1
Cluster-60288.318261	41.0832	235.622	-2.5199	3.9e-07	3.44e-05	down	--	Scarecrow-like protein 6 OS=Arabidopsis thaliana GN=SCL6 PE=1 SV=1
Cluster-60288.318262	21.7739	142.607	-2.7114	6.85e-07	5.7e-05	down	--	Scarecrow-like protein 6 OS=Arabidopsis thaliana GN=SCL6 PE=1 SV=1
Cluster-60288.136642	17.6929	71.9441	-2.0237	0.00093909	0.029041	down	--	Scarecrow-like protein 4 OS=Arabidopsis thaliana GN=SCL4 PE=2 SV=1
Cluster-60288.163117	30.8663	131.062	-2.0861	6.45e-05	0.0030103	down	--	Scarecrow-like protein 4 OS=Arabidopsis thaliana GN=SCL4 PE=2 SV=1
Cluster-60288.35139	5.10166	41.0102	-3.0069	0.00014792	0.0061335	down	--	Scarecrow-like protein 4 OS=Arabidopsis thaliana GN=SCL4 PE=2 SV=1
Cluster-1107.0	0	17.8706	#NAME?	4.15e-05	0.0020644	down	--	Scarecrow-like protein 32 OS=Arabidopsis thaliana GN=SCL32 PE=2 SV=1
Cluster-60288.413059	3.01251	32.6447	-3.4378	9.76e-05	0.0042924	down	--	Scarecrow-like protein 28 OS=Arabidopsis thaliana GN=SCL28 PE=1 SV=1
Cluster-60288.8776	2.0248	31.4349	-3.9565	5.05e-05	0.0024424	down	--	Scarecrow-like protein 28 OS=Arabidopsis thaliana GN=SCL28 PE=1 SV=1
Cluster-60288.14550	5.24279	50.8119	-3.2768	9.69e-05	0.0042638	down	--	Scarecrow-like protein 23 OS=Arabidopsis thaliana GN=SCL23 PE=1 SV=1
Cluster-60288.411630	1.03432	18.3464	-4.1487	0.00095886	0.029541	down	--	Scarecrow-like protein 23 OS=Arabidopsis thaliana GN=SCL23 PE=1 SV=1
Cluster-60288.114320	6.57991	51.2928	-2.9626	0.00013182	0.0055594	down	--	Scarecrow-like protein 15 OS=Arabidopsis thaliana GN=SCL15 PE=2 SV=3
Cluster-60288.331757	5.91959	41.4311	-2.8071	0.00040049	0.014213	down	--	Scarecrow-like protein 15 OS=Arabidopsis thaliana GN=SCL15 PE=2 SV=3
Cluster-60288.220189	713.122	3059.29	-2.101	1.56e-06	0.00011702	down	--	S-adenosylmethionine decarboxylase proenzyme OS=Zea mays GN=SAMDC PE=2 SV=1
Cluster-60288.289194	260.59	1394.63	-2.42	6.74e-08	7.15e-06	down	--	S-adenosylmethionine decarboxylase proenzyme OS=Zea mays GN=SAMDC PE=2 SV=1
Cluster-60288.289200	369.909	1081.99	-1.5484	0.00047374	0.016403	down	--	S-adenosylmethionine decarboxylase proenzyme OS=Zea mays GN=SAMDC PE=2 SV=1
Cluster-60288.11979	0	54.021	#NAME?	7.78e-11	1.67e-08	down	--	S-(hydroxymethyl)glutathione dehydrogenase OS=Saccharomyces cerevisiae (strain ATCC 204508 / S288c) GN=SFA1 PE=1 SV=1
Cluster-60288.74287	0	23.3657	#NAME?	2.12e-06	0.00015318	down	--	rRNA biogenesis protein RRP36 OS=Phaeosphaeria nodorum (strain SN15 / ATCC MYA-4574 / FGSC 10173) GN=RRP36 PE=3 SV=2
Cluster-60288.263994	0	48.3309	#NAME?	1.32e-07	1.31e-05	down	--	RPM1-interacting protein 4 OS=Arabidopsis thaliana GN=RIN4 PE=1 SV=1
Cluster-60288.151172	0	31.1288	#NAME?	7.9e-07	6.46e-05	down	--	Rosmarinate synthase OS=Plectranthus scutellarioides GN=RAS PE=1 SV=1
Cluster-60288.285217	1.32064	23.3845	-4.1462	0.00023367	0.0090081	down	--	Rop guanine nucleotide exchange factor 14 OS=Arabidopsis thaliana GN=ROPGEF14 PE=1 SV=1
Cluster-60288.64300	13.4912	108.178	-3.0033	4.51e-07	3.92e-05	down	--	Rop guanine nucleotide exchange factor 14 OS=Arabidopsis thaliana GN=ROPGEF14 PE=1 SV=1
Cluster-60288.9586	3.34267	45.1419	-3.7554	3.89e-06	0.00026263	down	--	Rop guanine nucleotide exchange factor 14 OS=Arabidopsis thaliana GN=ROPGEF14 PE=1 SV=1
Cluster-60288.170291	73.5155	213.683	-1.5394	0.001225	0.036194	down	--	Rop guanine nucleotide exchange factor 1 OS=Arabidopsis thaliana GN=ROPGEF1 PE=1 SV=2
Cluster-60288.324547	19.752	94.0332	-2.2512	7.39e-05	0.0033806	down	--	Root phototropism protein 3 OS=Arabidopsis thaliana GN=RPT3 PE=1 SV=2
Cluster-60288.324550	5.02766	259.933	-5.6921	4.81e-20	6.23e-17	down	--	Root phototropism protein 3 OS=Arabidopsis thaliana GN=RPT3 PE=1 SV=2
Cluster-60288.341944	123.85	352.145	-1.5076	0.00078318	0.024939	down	--	Root phototropism protein 3 OS=Arabidopsis thaliana GN=RPT3 PE=1 SV=2
Cluster-60288.394210	0.710998	29.54	-5.3767	3.59e-06	0.00024442	down	--	Root phototropism protein 3 OS=Arabidopsis thaliana GN=RPT3 PE=1 SV=2
Cluster-60288.420432	0	23.5859	#NAME?	1.77e-06	0.00013086	down	--	Root phototropism protein 3 OS=Arabidopsis thaliana GN=RPT3 PE=1 SV=2
Cluster-60288.203994	296.081	1051.77	-1.8288	2.17e-05	0.0011798	down	--	Root phototropism protein 2 OS=Arabidopsis thaliana GN=RPT2 PE=1 SV=2
Cluster-60288.394011	7.55798	64.974	-3.1038	5.19e-06	0.00033825	down	--	RNA-binding protein BRN2 OS=Arabidopsis thaliana GN=BRN2 PE=2 SV=1
Cluster-60288.391161	10.2253	98.9059	-3.2739	4.34e-07	3.79e-05	down	--	RNA-binding protein BRN1 OS=Arabidopsis thaliana GN=BRN1 PE=2 SV=1
Cluster-60288.397435	0	90.5542	#NAME?	0.00022121	0.0085942	down	--	RNA-binding protein BRN1 OS=Arabidopsis thaliana GN=BRN1 PE=2 SV=1
Cluster-60288.399715	7.39226	53.3308	-2.8509	7.73e-05	0.0035099	down	--	RNA-binding protein BRN1 OS=Arabidopsis thaliana GN=BRN1 PE=2 SV=1
Cluster-60288.409532	0	76.6633	#NAME?	4.36e-08	4.84e-06	down	--	RNA-binding protein BRN1 OS=Arabidopsis thaliana GN=BRN1 PE=2 SV=1
Cluster-60288.85113	2.66587	29.9419	-3.4895	0.00015899	0.0065201	down	--	RNA polymerase sigma factor RpoH OS=Caulobacter crescentus (strain ATCC 19089 / CB15) GN=rpoH PE=1 SV=1
Cluster-60288.8818	9.82933	54.2762	-2.4652	0.00031784	0.011684	down	--	RNA polymerase II C-terminal domain phosphatase-like 4 OS=Arabidopsis thaliana GN=CPL4 PE=1 SV=1
Cluster-60288.246696	4.92911	46.4663	-3.2368	3.28e-05	0.0016855	down	--	RING-H2 zinc finger protein RHA1a OS=Arabidopsis thaliana GN=RHA1A PE=2 SV=1
Cluster-60288.250168	84.2309	254.9	-1.5975	0.00074822	0.024035	down	--	RING-H2 zinc finger protein RHA1a OS=Arabidopsis thaliana GN=RHA1A PE=2 SV=1
Cluster-60288.10771	9.03346	73.406	-3.0225	1.4e-05	0.00080163	down	--	RING-H2 finger protein ATL80 OS=Arabidopsis thaliana GN=ATL80 PE=2 SV=1
Cluster-60288.1193	1.80283	57.335	-4.9911	1.22e-06	9.42e-05	down	--	RING-H2 finger protein ATL80 OS=Arabidopsis thaliana GN=ATL80 PE=2 SV=1
Cluster-60288.316191	48.6346	176.253	-1.8576	0.00020849	0.0081766	down	--	RING-H2 finger protein ATL80 OS=Arabidopsis thaliana GN=ATL80 PE=2 SV=1
Cluster-34771.0	0	27.6105	#NAME?	0.0017456	0.048253	down	--	RING-H2 finger protein ATL78 OS=Arabidopsis thaliana GN=ATL78 PE=2 SV=1
Cluster-12694.0	0	15.0134	#NAME?	0.0009175	0.028479	down	--	RING-H2 finger protein ATL74 OS=Arabidopsis thaliana GN=ATL74 PE=2 SV=1
Cluster-60288.249932	2.88783	29.4675	-3.3511	0.00029271	0.010899	down	--	RING-H2 finger protein ATL72 OS=Arabidopsis thaliana GN=ATL72 PE=2 SV=1
Cluster-60288.31007	9.43205	70.1333	-2.8945	6.84e-06	0.00043108	down	--	RING-H2 finger protein ATL58 OS=Arabidopsis thaliana GN=ATL58 PE=2 SV=1
Cluster-13897.0	0	69.4856	#NAME?	1.78e-10	3.52e-08	down	--	RING-H2 finger protein ATL57 OS=Arabidopsis thaliana GN=ATL57 PE=2 SV=1
Cluster-19833.0	0	15.2032	#NAME?	0.00014985	0.0062043	down	--	RING-H2 finger protein ATL51 OS=Arabidopsis thaliana GN=ATL51 PE=2 SV=2
Cluster-60288.413394	1.422	25.7217	-4.177	0.00011499	0.0049391	down	--	RING-H2 finger protein ATL16 OS=Arabidopsis thaliana GN=ATL16 PE=2 SV=1
Cluster-60288.297206	1.47267	19.269	-3.7098	0.0013568	0.039271	down	--	RING-H2 finger protein ATL13 OS=Arabidopsis thaliana GN=ATL13 PE=2 SV=2
Cluster-60288.124105	14.331	78.3623	-2.451	6.74e-05	0.0031258	down	--	RING-H2 finger protein ATL1 OS=Arabidopsis thaliana GN=ATL1 PE=2 SV=1
Cluster-60288.124106	10.5568	122.514	-3.5367	4.42e-08	4.9e-06	down	--	RING-H2 finger protein ATL1 OS=Arabidopsis thaliana GN=ATL1 PE=2 SV=1
Cluster-60288.413393	4.62631	50.2931	-3.4424	9.03e-06	0.00054716	down	--	RING-H2 finger protein ATL1 OS=Arabidopsis thaliana GN=ATL1 PE=2 SV=1
Cluster-60288.200338	21.552	79.2291	-1.8782	0.0013503	0.039124	down	--	RING finger and CHY zinc finger domain-containing protein 1 OS=Mus musculus GN=Rchy1 PE=1 SV=1
Cluster-60288.382590	2.88783	63.8321	-4.4662	1.2e-08	1.52e-06	down	--	Ricin OS=Ricinus communis PE=1 SV=1
Cluster-60288.223719	7.13457	40.7018	-2.5122	0.00070137	0.022758	down	--	Ribulose bisphosphate carboxylase small chain, chloroplastic OS=Musa acuminata GN=RBCS1 PE=2 SV=1
Cluster-60288.251854	27.4204	168.457	-2.6191	7.66e-05	0.0034845	down	--	Ribulose bisphosphate carboxylase large chain OS=Clarkia xantiana GN=rbcL PE=2 SV=1
Cluster-60288.193361	1.085	19.3222	-4.1545	0.0006795	0.022156	down	--	Ribosome-inactivating protein SNAI' OS=Sambucus nigra PE=1 SV=1
Cluster-60288.355871	0	52.4209	#NAME?	1.69e-11	4.17e-09	down	--	Ribosome-inactivating protein SNAI' OS=Sambucus nigra PE=1 SV=1
Cluster-60288.61698	1.422	47.0986	-5.0497	5.38e-08	5.85e-06	down	--	Ribosome-inactivating protein SNAI' OS=Sambucus nigra PE=1 SV=1
Cluster-60288.81656	6.35795	335.033	-5.7196	1.21e-10	2.47e-08	down	--	Ribosome-inactivating protein SNAI' OS=Sambucus nigra PE=1 SV=1
Cluster-60288.83329	4.79759	86.4885	-4.1721	8.11e-06	0.000498	down	--	Ribosome-inactivating protein SNAI' OS=Sambucus nigra PE=1 SV=1
Cluster-60288.85449	3.72627	132.428	-5.1513	2.31e-08	2.74e-06	down	--	Ribosome-inactivating protein SNAI' OS=Sambucus nigra PE=1 SV=1
Cluster-60288.102748	7.8443	96.869	-3.6263	2.18e-08	2.6e-06	down	--	Ribosome-inactivating protein charybdin OS=Drimia maritima PE=1 SV=1
Cluster-60288.113184	0.660319	16.0877	-4.6067	0.0012716	0.037288	down	--	Ribosome-inactivating protein charybdin OS=Drimia maritima PE=1 SV=1
Cluster-60288.182293	52.7113	206.27	-1.9683	0.00076242	0.024412	down	--	Ribosome-inactivating protein charybdin OS=Drimia maritima PE=1 SV=1
Cluster-60288.212646	953.778	24707.4	-4.6951	5.91e-23	1.22e-19	down	--	Ribosome-inactivating protein charybdin OS=Drimia maritima PE=1 SV=1
Cluster-60288.228064	22.8548	1180.22	-5.6904	1.32e-17	1.12e-14	down	--	Ribosome-inactivating protein charybdin OS=Drimia maritima PE=1 SV=1
Cluster-60288.228066	18.9737	263.864	-3.7977	2.37e-10	4.55e-08	down	--	Ribosome-inactivating protein charybdin OS=Drimia maritima PE=1 SV=1
Cluster-60288.228070	199.83	1783.85	-3.1582	3.81e-12	1.07e-09	down	--	Ribosome-inactivating protein charybdin OS=Drimia maritima PE=1 SV=1
Cluster-60288.228071	680.982	20623.4	-4.9205	1.43e-22	2.73e-19	down	--	Ribosome-inactivating protein charybdin OS=Drimia maritima PE=1 SV=1
Cluster-60288.228072	69.0124	4910	-6.1527	1.83e-16	1.27e-13	down	--	Ribosome-inactivating protein charybdin OS=Drimia maritima PE=1 SV=1
Cluster-60288.228074	2065.58	56423.1	-4.7717	3.03e-21	4.56e-18	down	--	Ribosome-inactivating protein charybdin OS=Drimia maritima PE=1 SV=1
Cluster-60288.228077	1693.59	23184	-3.775	1.23e-08	1.55e-06	down	--	Ribosome-inactivating protein charybdin OS=Drimia maritima PE=1 SV=1
Cluster-60288.228078	1070.58	31905.7	-4.8973	3.74e-14	1.64e-11	down	--	Ribosome-inactivating protein charybdin OS=Drimia maritima PE=1 SV=1
Cluster-60288.228079	10.4623	695.71	-6.0552	1.57e-24	4.06e-21	down	--	Ribosome-inactivating protein charybdin OS=Drimia maritima PE=1 SV=1
Cluster-60288.228086	412.669	8150.67	-4.3039	5.92e-14	2.5e-11	down	--	Ribosome-inactivating protein charybdin OS=Drimia maritima PE=1 SV=1
Cluster-60288.229010	7.41962	101.739	-3.7774	4.94e-09	6.89e-07	down	--	Ribosome-inactivating protein charybdin OS=Drimia maritima PE=1 SV=1
Cluster-60288.229011	1955.66	16601.8	-3.0856	3.61e-12	1.02e-09	down	--	Ribosome-inactivating protein charybdin OS=Drimia maritima PE=1 SV=1
Cluster-60288.229245	2.26451	54.3261	-4.5844	2.6e-08	3.04e-06	down	--	Ribosome-inactivating protein charybdin OS=Drimia maritima PE=1 SV=1
Cluster-60288.230318	22.3656	804.164	-5.1681	4.37e-23	9.14e-20	down	--	Ribosome-inactivating protein charybdin OS=Drimia maritima PE=1 SV=1
Cluster-60288.250040	328.949	7141.45	-4.4403	7.78e-21	1.11e-17	down	--	Ribosome-inactivating protein charybdin OS=Drimia maritima PE=1 SV=1
Cluster-60288.269758	240.934	4905.43	-4.3477	4.81e-20	6.23e-17	down	--	Ribosome-inactivating protein charybdin OS=Drimia maritima PE=1 SV=1
Cluster-60288.283347	17.4668	645.112	-5.2069	2.26e-16	1.52e-13	down	--	Ribosome-inactivating protein charybdin OS=Drimia maritima PE=1 SV=1
Cluster-60288.321184	11.0884	342.777	-4.9501	5.99e-10	1.04e-07	down	--	Ribosome-inactivating protein charybdin OS=Drimia maritima PE=1 SV=1
Cluster-60288.321186	269.971	2466	-3.1913	1.34e-12	4.24e-10	down	--	Ribosome-inactivating protein charybdin OS=Drimia maritima PE=1 SV=1
Cluster-60288.321187	10.291	496.518	-5.5924	3.86e-17	3.06e-14	down	--	Ribosome-inactivating protein charybdin OS=Drimia maritima PE=1 SV=1
Cluster-60288.321188	1.37132	35.5606	-4.6966	2.87e-06	0.00020036	down	--	Ribosome-inactivating protein charybdin OS=Drimia maritima PE=1 SV=1
Cluster-60288.381207	74.4071	1199.48	-4.0108	1.31e-07	1.31e-05	down	--	Ribosome-inactivating protein charybdin OS=Drimia maritima PE=1 SV=1
Cluster-60288.412346	0.380838	17.4375	-5.5169	0.00074577	0.023968	down	--	Ribosome-inactivating protein charybdin OS=Drimia maritima PE=1 SV=1
Cluster-60288.122587	0	26.4146	#NAME?	5.66e-07	4.8e-05	down	--	Ribosome assembly protein 1 OS=Schizosaccharomyces pombe (strain 972 / ATCC 24843) GN=ria1 PE=3 SV=1
Cluster-60288.120092	49.5976	171.064	-1.7862	0.00045005	0.0157	down	--	Ribosomal protein S6 kinase 2 alpha OS=Gallus gallus GN=RPS6KA PE=2 SV=1
Cluster-60288.260672	2.61799	32.2024	-3.6206	8.23e-05	0.0037041	down	--	Ribose-phosphate pyrophosphokinase 1, chloroplastic OS=Oryza sativa subsp. japonica GN=Os02g0127700 PE=2 SV=2
Cluster-60288.203598	77.6117	357.423	-2.2033	2.82e-06	0.00019753	down	--	Ribonucleoside-diphosphate reductase small chain OS=Nicotiana tabacum PE=2 SV=1
Cluster-60288.89139	83.5083	253.264	-1.6006	0.00061393	0.020348	down	--	Ribonucleoside-diphosphate reductase small chain OS=Nicotiana tabacum PE=2 SV=1
Cluster-60288.416878	2.16999	32.4916	-3.9043	3.36e-05	0.0017215	down	--	Ribonucleoside-diphosphate reductase large subunit OS=Mus musculus GN=Rrm1 PE=1 SV=2
Cluster-60288.114081	31.0129	99.8936	-1.6875	0.0017065	0.047374	down	--	Ribonucleoside-diphosphate reductase large subunit OS=Arabidopsis thaliana GN=RNR1 PE=1 SV=1
Cluster-60288.133539	42.1492	184.143	-2.1272	8.57e-05	0.0038368	down	--	Ribonucleoside-diphosphate reductase large subunit OS=Arabidopsis thaliana GN=RNR1 PE=1 SV=1
Cluster-60288.219583	19.6313	92.9503	-2.2433	8.86e-05	0.0039467	down	--	Ribonucleoside-diphosphate reductase large subunit OS=Arabidopsis thaliana GN=RNR1 PE=1 SV=1
Cluster-60288.269366	35.72	161.009	-2.1723	2.32e-05	0.00125	down	--	Ribonucleoside-diphosphate reductase large subunit OS=Arabidopsis thaliana GN=RNR1 PE=1 SV=1
Cluster-60288.31161	28.3647	152.824	-2.4297	4.66e-06	0.00030717	down	--	Ribonucleoside-diphosphate reductase large subunit OS=Arabidopsis thaliana GN=RNR1 PE=1 SV=1
Cluster-60288.416879	1.14251	21.9106	-4.2613	0.000225	0.0087285	down	--	Ribonucleoside-diphosphate reductase large subunit OS=Arabidopsis thaliana GN=RNR1 PE=1 SV=1
Cluster-60288.416880	3.16047	62.055	-4.2953	3.38e-08	3.86e-06	down	--	Ribonucleoside-diphosphate reductase large subunit OS=Arabidopsis thaliana GN=RNR1 PE=1 SV=1
Cluster-60288.420320	0	14.6493	#NAME?	0.00019127	0.0076081	down	--	Ribonucleoside-diphosphate reductase large subunit OS=Arabidopsis thaliana GN=RNR1 PE=1 SV=1
Cluster-60288.162918	61.6105	551.743	-3.1627	5e-11	1.11e-08	down	--	Ribonuclease HI OS=Halobacterium salinarum (strain ATCC 700922 / JCM 11081 / NRC-1) GN=rnhA PE=1 SV=1
Cluster-60288.340525	46.4451	333.312	-2.8433	3.32e-09	4.8e-07	down	--	Ribonuclease HI OS=Halobacterium salinarum (strain ATCC 700922 / JCM 11081 / NRC-1) GN=rnhA PE=1 SV=1
Cluster-60288.340526	56.8374	487.121	-3.0994	5.96e-11	1.31e-08	down	--	Ribonuclease HI OS=Halobacterium salinarum (strain ATCC 700922 / JCM 11081 / NRC-1) GN=rnhA PE=1 SV=1
Cluster-60288.352199	116.586	516.855	-2.1484	3.3e-06	0.00022732	down	--	Ribonuclease HI OS=Halobacterium salinarum (strain ATCC 700922 / JCM 11081 / NRC-1) GN=rnhA PE=1 SV=1
Cluster-60288.86541	41.0107	843.177	-4.3618	5.88e-09	8.03e-07	down	--	Ribonuclease HI OS=Halobacterium salinarum (strain ATCC 700922 / JCM 11081 / NRC-1) GN=rnhA PE=1 SV=1
Cluster-60288.342870	1.04116	17.158	-4.0426	0.0015794	0.044529	down	--	Ribonuclease H OS=Bacillus halodurans (strain ATCC BAA-125 / DSM 18197 / FERM 7344 / JCM 9153 / C-125) GN=rnhA PE=1 SV=1
Cluster-60288.12096	0	19.0021	#NAME?	0.00018679	0.0074606	down	--	Ribonuclease 3 OS=Arabidopsis thaliana GN=RNS3 PE=2 SV=1
Cluster-60288.7971	0.373999	34.5599	-6.5299	1.17e-07	1.18e-05	down	--	Ribonuclease 1 OS=Arabidopsis thaliana GN=RNS1 PE=1 SV=1
Cluster-40954.0	1.37132	22.6465	-4.0457	0.000354	0.012794	down	--	RHOMBOID-like protein 3 OS=Arabidopsis thaliana GN=RBL3 PE=2 SV=1
Cluster-60288.106077	11.898	81.328	-2.773	9.98e-06	0.00059814	down	--	RHOMBOID-like protein 3 OS=Arabidopsis thaliana GN=RBL3 PE=2 SV=1
Cluster-62824.0	0	27.7252	#NAME?	2.66e-07	2.44e-05	down	--	Rhodanese-like domain-containing protein 19, mitochondrial OS=Arabidopsis thaliana GN=STR19 PE=2 SV=1
Cluster-60288.422026	3.50431	48.281	-3.7843	2.72e-06	0.00019118	down	--	Rho GTPase-activating protein 4 OS=Arabidopsis thaliana GN=ROPGAP4 PE=2 SV=1
Cluster-60288.354315	0	28.8908	#NAME?	1.56e-07	1.52e-05	down	--	Rho GTPase-activating protein 2 OS=Arabidopsis thaliana GN=ROPGAP2 PE=1 SV=1
Cluster-60288.4140	0	15.2058	#NAME?	0.00014972	0.0061998	down	--	Rho GTPase-activating protein 2 OS=Arabidopsis thaliana GN=ROPGAP2 PE=1 SV=1
Cluster-60288.120024	8.22514	70.4588	-3.0987	3.56e-06	0.00024259	down	--	Rho GTPase-activating protein 1 OS=Arabidopsis thaliana GN=ROPGAP1 PE=2 SV=1
Cluster-60288.420081	2.53032	64.565	-4.6734	4.93e-09	6.87e-07	down	--	Rho GTPase-activating protein 1 OS=Arabidopsis thaliana GN=ROPGAP1 PE=2 SV=1
Cluster-60288.420082	3.87147	66.8688	-4.1104	4.15e-08	4.62e-06	down	--	Rho GTPase-activating protein 1 OS=Arabidopsis thaliana GN=ROPGAP1 PE=2 SV=1
Cluster-60288.422027	0.761676	61.8322	-6.343	3.85e-11	8.75e-09	down	--	Rho GTPase-activating protein 1 OS=Arabidopsis thaliana GN=ROPGAP1 PE=2 SV=1
Cluster-60288.422029	0	34.0267	#NAME?	0.0014779	0.042152	down	--	Rho GTPase-activating protein 1 OS=Arabidopsis thaliana GN=ROPGAP1 PE=2 SV=1
Cluster-60288.391800	25.6494	157.664	-2.6199	1.05e-06	8.23e-05	down	--	Rhamnogalacturonate lyase B OS=Emericella nidulans (strain FGSC A4 / ATCC 38163 / CBS 112.46 / NRRL 194 / M139) GN=rglB PE=2 SV=2
Cluster-60288.76015	4.46743	42.6794	-3.256	6e-05	0.002833	down	--	Rhamnogalacturonate lyase B OS=Emericella nidulans (strain FGSC A4 / ATCC 38163 / CBS 112.46 / NRRL 194 / M139) GN=rglB PE=2 SV=2
Cluster-60288.175342	51.2115	159.892	-1.6426	0.0013066	0.038098	down	--	Retrovirus-related Pol polyprotein from transposon TNT 1-94 OS=Nicotiana tabacum PE=2 SV=1
Cluster-60288.414889	44.5219	225.173	-2.3384	2e-06	0.00014571	down	--	Retrovirus-related Pol polyprotein from transposon TNT 1-94 OS=Nicotiana tabacum PE=2 SV=1
Cluster-60288.207174	4.20163	29.1636	-2.7952	0.0017106	0.047454	down	--	Retinoblastoma-related protein OS=Cocos nucifera GN=Rb1 PE=2 SV=1
Cluster-60288.341147	0	78.1567	#NAME?	1.7e-06	0.00012601	down	--	Retinoblastoma-related protein OS=Cocos nucifera GN=Rb1 PE=2 SV=1
Cluster-60288.416842	22.1548	142.874	-2.6891	0.0010763	0.032514	down	--	Retinoblastoma-related protein OS=Cocos nucifera GN=Rb1 PE=2 SV=1
Cluster-60288.392084	0.380838	22.2037	-5.8655	2.72e-05	0.0014313	down	--	Reticulon-like protein B9 OS=Arabidopsis thaliana GN=RTNLB9 PE=2 SV=1
Cluster-60288.8467	3.38651	38.7597	-3.5167	2.83e-05	0.0014849	down	--	Reticulon-like protein B9 OS=Arabidopsis thaliana GN=RTNLB9 PE=2 SV=1
Cluster-60288.8526	1.83983	62.7924	-5.0929	1.23e-09	1.97e-07	down	--	Reticulon-like protein B9 OS=Arabidopsis thaliana GN=RTNLB9 PE=2 SV=1
Cluster-60288.327389	1.70148	48.137	-4.8223	9.12e-08	9.39e-06	down	--	Reticulon-like protein B6 OS=Arabidopsis thaliana GN=RTNLB6 PE=1 SV=1
Cluster-60288.160139	5.41815	39.3846	-2.8618	0.00025323	0.0096385	down	--	Reticulon-like protein B4 OS=Arabidopsis thaliana GN=RTNLB4 PE=1 SV=1
Cluster-60288.20265	2.16999	213.39	-6.6197	2.36e-21	3.62e-18	down	--	Reticulon-like protein B21 OS=Arabidopsis thaliana GN=RTNLB21 PE=2 SV=2
Cluster-60288.20266	23.2301	220.746	-3.2483	6.33e-10	1.09e-07	down	--	Reticulon-like protein B21 OS=Arabidopsis thaliana GN=RTNLB21 PE=2 SV=2
Cluster-60288.20269	17.6217	539.659	-4.9366	3.59e-20	4.74e-17	down	--	Reticulon-like protein B21 OS=Arabidopsis thaliana GN=RTNLB21 PE=2 SV=2
Cluster-60288.349952	1.98096	26.9158	-3.7642	0.00024009	0.009215	down	--	Reticulon-like protein B21 OS=Arabidopsis thaliana GN=RTNLB21 PE=2 SV=2
Cluster-60288.349953	199.664	1117.98	-2.4852	5.19e-06	0.00033814	down	--	Reticulon-like protein B21 OS=Arabidopsis thaliana GN=RTNLB21 PE=2 SV=2
Cluster-60288.13078	0	26.2076	#NAME?	5.66e-07	4.8e-05	down	--	Reticulon-like protein B17 OS=Arabidopsis thaliana GN=RTNLB17 PE=2 SV=1
Cluster-60288.419802	1.03432	31.5222	-4.9296	4.34e-06	0.00028903	down	--	Reticulon-like protein B17 OS=Arabidopsis thaliana GN=RTNLB17 PE=2 SV=1
Cluster-60288.419803	2.244	50.9723	-4.5056	8.61e-08	8.91e-06	down	--	Reticulon-like protein B17 OS=Arabidopsis thaliana GN=RTNLB17 PE=2 SV=1
Cluster-60288.421538	0	15.1986	#NAME?	0.00017099	0.006924	down	--	Reticulon-like protein B17 OS=Arabidopsis thaliana GN=RTNLB17 PE=2 SV=1
Cluster-48321.0	0	20.6314	#NAME?	1.03e-05	0.00061322	down	--	Reticulon-like protein B11 OS=Arabidopsis thaliana GN=RTNLB11 PE=2 SV=1
Cluster-60288.136694	0	12.7159	#NAME?	0.00053474	0.018141	down	--	Reticulon-like protein B1 OS=Arabidopsis thaliana GN=RTNLB1 PE=1 SV=1
Cluster-60288.107792	0.710998	52.8994	-6.2173	0.00015249	0.0062983	down	--	Reticuline oxidase OS=Papaver somniferum GN=BBE1 PE=3 SV=1
Cluster-60288.6888	0.373999	18.5776	-5.6344	0.00016394	0.0066893	down	--	Reticuline oxidase OS=Eschscholzia californica GN=BBE1 PE=1 SV=1
Cluster-60288.2039	0.33016	16.951	-5.6821	0.00034072	0.012404	down	--	Respiratory burst oxidase homolog protein E OS=Arabidopsis thaliana GN=RBOHE PE=2 SV=2
Cluster-60288.317443	2.63167	30.8589	-3.5516	0.0001125	0.0048479	down	--	Respiratory burst oxidase homolog protein E OS=Arabidopsis thaliana GN=RBOHE PE=2 SV=2
Cluster-60288.347895	5.45918	45.8165	-3.0691	5.8e-05	0.0027543	down	--	Respiratory burst oxidase homolog protein E OS=Arabidopsis thaliana GN=RBOHE PE=2 SV=2
Cluster-2500.0	0	36.3878	#NAME?	6.95e-05	0.0032087	down	--	Repressible high-affinity phosphate permease OS=Neurospora crassa (strain ATCC 24698 / 74-OR23-1A / CBS 708.71 / DSM 1257 / FGSC 987) GN=pho-5 PE=1 SV=2
Cluster-21496.0	0	15.3716	#NAME?	0.00013317	0.005606	down	--	Replication protein A 70 kDa DNA-binding subunit C OS=Oryza sativa subsp. japonica GN=RPA1C PE=1 SV=1
Cluster-60288.247577	0	14.0148	#NAME?	0.00028544	0.010669	down	--	Replication protein A 70 kDa DNA-binding subunit C OS=Arabidopsis thaliana GN=RPA1C PE=3 SV=1
Cluster-60288.374425	0	32.0469	#NAME?	0.00033949	0.012365	down	--	Replication protein A 70 kDa DNA-binding subunit C OS=Arabidopsis thaliana GN=RPA1C PE=3 SV=1
Cluster-60288.303664	1.70148	110.819	-6.0253	8.3e-15	4.19e-12	down	--	Replication protein A 70 kDa DNA-binding subunit B OS=Oryza sativa subsp. japonica GN=RPA1B PE=1 SV=1
Cluster-60288.335976	5.41407	53.4369	-3.3031	1.07e-05	0.00063681	down	--	Replication protein A 70 kDa DNA-binding subunit B OS=Oryza sativa subsp. japonica GN=RPA1B PE=1 SV=1
Cluster-60288.335977	0	21.5981	#NAME?	6.44e-06	0.00040882	down	--	Replication protein A 70 kDa DNA-binding subunit B OS=Oryza sativa subsp. japonica GN=RPA1B PE=1 SV=1
Cluster-60288.416014	0	35.2776	#NAME?	9.79e-09	1.27e-06	down	--	Replication protein A 70 kDa DNA-binding subunit B OS=Oryza sativa subsp. japonica GN=RPA1B PE=1 SV=1
Cluster-60288.358720	0	20.777	#NAME?	1.27e-05	0.00074019	down	--	Replication protein A 70 kDa DNA-binding subunit B OS=Arabidopsis thaliana GN=RPA1B PE=3 SV=1
Cluster-60288.415929	0	24.8636	#NAME?	1.1e-06	8.58e-05	down	--	Replication protein A 70 kDa DNA-binding subunit B OS=Arabidopsis thaliana GN=RPA1B PE=3 SV=1
Cluster-60288.241951	1.78916	24.5557	-3.7787	0.00031642	0.011641	down	--	Replication protein A 32 kDa subunit B OS=Oryza sativa subsp. japonica GN=RPA2B PE=1 SV=1
Cluster-60288.108670	2.16999	27.5406	-3.6658	0.00019792	0.0078236	down	--	Replication protein A 32 kDa subunit A OS=Oryza sativa subsp. japonica GN=RPA2A PE=1 SV=1
Cluster-60288.157515	5.49899	35.937	-2.7082	0.0007388	0.023778	down	--	Replication protein A 32 kDa subunit A OS=Oryza sativa subsp. japonica GN=RPA2A PE=1 SV=1
Cluster-60288.157518	0	19.4724	#NAME?	1.45e-05	0.00082714	down	--	Replication protein A 32 kDa subunit A OS=Oryza sativa subsp. japonica GN=RPA2A PE=1 SV=1
Cluster-60288.388294	1.74532	29.1683	-4.0628	5.5e-05	0.0026274	down	--	Replication protein A 32 kDa subunit A OS=Oryza sativa subsp. japonica GN=RPA2A PE=1 SV=1
Cluster-60288.413908	2.66587	38.8606	-3.8656	0.00012369	0.0052686	down	--	Replication factor C subunit 3 OS=Arabidopsis thaliana GN=RFC3 PE=2 SV=1
Cluster-60288.415998	3.31935	108.031	-5.0244	9.17e-13	3e-10	down	--	Replication factor C subunit 3 OS=Arabidopsis thaliana GN=RFC3 PE=2 SV=1
Cluster-60288.345624	0	92.4782	#NAME?	5.73e-17	4.36e-14	down	--	Replication factor C subunit 2 OS=Arabidopsis thaliana GN=RFC2 PE=1 SV=1
Cluster-60288.196965	139.552	442.068	-1.6635	0.00023313	0.0089924	down	--	Remorin OS=Solanum tuberosum PE=1 SV=1
Cluster-60288.333911	171.956	543.458	-1.6601	0.00022508	0.0087305	down	--	Remorin OS=Solanum tuberosum PE=1 SV=1
Cluster-56331.0	0	40.9294	#NAME?	9.69e-10	1.59e-07	down	--	Remorin OS=Arabidopsis thaliana GN=DBP PE=1 SV=1
Cluster-60288.126009	3.43311	48.5068	-3.8206	2.66e-06	0.0001878	down	--	Remorin OS=Arabidopsis thaliana GN=DBP PE=1 SV=1
Cluster-60288.191188	3.43995	44.6118	-3.697	9.39e-06	0.00056624	down	--	Remorin OS=Arabidopsis thaliana GN=DBP PE=1 SV=1
Cluster-60288.354492	17.012	80.5691	-2.2437	0.00060104	0.019988	down	--	Remorin OS=Arabidopsis thaliana GN=DBP PE=1 SV=1
[truncated: 13,790 more rows]

## Sheet: Table S6
Table S6 Target genes (DEGs) of known and novel miRNAs (DEMs) involved in phenolic acid identified in CC vs FC root tissues of Polygonatum odoratum.
miRNA	Unigene id	NAME	Description/Annotation
nta-miR156f	Cluster-60288.201647	malZ	α-glucosidase [EC:3.2.1.20]/Alpha-glucosidase 2 OS=Bacillus thermoamyloliquefaciens PE=3 SV=1
	Cluster-1616.0		10-deacetylbaccatin III 10-O-acetyltransferase OS=Taxus cuspidata PE=1 SV=1
	Cluster-60288.229630	ECA1	Calcium-transporting ATPase 1, endoplasmic reticulum-type OS=Arabidopsis thaliana GN=ECA1 PE=1 SV=2
	Cluster-60288.261720		//-
	Cluster-60288.350596	CYP94B1	Cytochrome P450 94B1 OS=Arabidopsis thaliana GN=CYP94B1 PE=2 SV=1
	Cluster-60288.367871		-//-
	Cluster-60288.418576	SPL7	Squamosa promoter-binding-like protein 7 OS=Oryza sativa subsp. indica GN=SPL7 PE=2 SV=1
	Cluster-60288.418577		-//-
tcc-miR172d	Cluster-60288.152335	NPC4	Non-specific phospholipase C4 OS=Arabidopsis thaliana GN=NPC4 PE=1 SV=1
	Cluster-60288.158237	NPC2	Non-specific phospholipase C2 OS=Arabidopsis thaliana GN=NPC2 PE=2 SV=1
	Cluster-60288.411414	NPC2	Non-specific phospholipase C2 OS=Arabidopsis thaliana GN=NPC2 PE=2 SV=1
	Cluster-60288.94981	ADT/PDT	Arogenate dehydratase/prephenate dehydratase 1, chloroplastic OS=Arabidopsis thaliana GN=ADT1 PE=1 SV=1
	Cluster-60288.17374	NPC2	ABC transporter G family member 14 OS=Arabidopsis thaliana GN=ABCG14 PE=2 SV=1
sbi-miR172f	Cluster-60288.158237	NPC2	Non-specific phospholipase C2 OS=Arabidopsis thaliana GN=NPC2 PE=2 SV=1
	Cluster-60288.17374	ABCG14	ABC transporter G family member 14 OS=Arabidopsis thaliana GN=ABCG14 PE=2 SV=1
	Cluster-60288.18100	ULK4	Serine/threonine-protein kinase ULK4 OS=Pongo abelii GN=ULK4 PE=2 SV=1
	Cluster-60288.41979	ULK4	Polyadenylate-binding protein 2 OS=Arabidopsis thaliana GN=PAB2 PE=1 SV=1
	Cluster-60288.94981	ADT/PDT	Arogenate dehydratase/prephenate dehydratase 1, chloroplastic OS=Arabidopsis thaliana GN=ADT1 PE=1 SV=1
novel_130	Cluster-60288.336513		-//-
	Cluster-60288.336519		-//-
	Cluster-60288.94981	ADT	Arogenate dehydratase/prephenate dehydratase 1, chloroplastic OS=Arabidopsis thaliana GN=ADT1 PE=1 SV=1
ath-miR172a	Cluster-1961.0		-//-
	Cluster-60288.152335	NPC4	Non-specific phospholipase C4 OS=Arabidopsis thaliana GN=NPC4 PE=1 SV=1
	Cluster-60288.158237	NPC2	Non-specific phospholipase C2 OS=Arabidopsis thaliana GN=NPC2 PE=2 SV=1
	Cluster-60288.173734	PAB7	Polyadenylate-binding protein 7 OS=Arabidopsis thaliana GN=PAB7 PE=2 SV=1
	Cluster-60288.411414	NPC2	Non-specific phospholipase C2 OS=Arabidopsis thaliana GN=NPC2 PE=2 SV=1
	Cluster-60288.94981	ADT/PDT	Arogenate dehydratase/prephenate dehydratase 1, chloroplastic OS=Arabidopsis thaliana GN=ADT1 PE=1 SV=1
ath-miR172c	Cluster-1961.0		-//-
	Cluster-60288.152335	NPC4	Non-specific phospholipase C4 OS=Arabidopsis thaliana GN=NPC4 PE=1 SV=1
	Cluster-60288.158237	NPC2	Non-specific phospholipase C2 OS=Arabidopsis thaliana GN=NPC2 PE=2 SV=1
	Cluster-60288.173734	PAB7	Polyadenylate-binding protein 7 OS=Arabidopsis thaliana GN=PAB7 PE=2 SV=1
	Cluster-60288.17374	ABCG14	ABC transporter G family member 14 OS=Arabidopsis thaliana GN=ABCG14 PE=2 SV=1
	Cluster-60288.411414	NPC2	Non-specific phospholipase C2 OS=Arabidopsis thaliana GN=NPC2 PE=2 SV=1
	Cluster-60288.94981	ADT/PDT	Arogenate dehydratase/prephenate dehydratase 1, chloroplastic OS=Arabidopsis thaliana GN=ADT1 PE=1 SV=1
mtr-miR2673a	Cluster-10230.2	MYB44	Transcription factor MYB44 OS=Arabidopsis thaliana GN=MYB44 PE=2 SV=1
	Cluster-11797.0	OSM34	Osmotin-like protein OSM34 OS=Arabidopsis thaliana GN=OSM34 PE=2 SV=2
	Cluster-1193.0	OSM34	29 kDa ribonucleoprotein, chloroplastic OS=Arabidopsis thaliana GN=CP29A PE=2 SV=2
	Cluster-12518.1		-//-
	Cluster-23212.0	ERL1	LRR receptor-like serine/threonine-protein kinase ERL1 OS=Arabidopsis thaliana GN=ERL1 PE=1 SV=1
	Cluster-37627.0		-//-
	Cluster-4009.1		21 kDa protein OS=Daucus carota PE=2 SV=1
	Cluster-41124.2	RAX2	Transcription factor RAX2 OS=Arabidopsis thaliana GN=RAX2 PE=1 SV=1
	Cluster-48847.0		-//-
	Cluster-50704.0	UGT80A2	Sterol 3-beta-glucosyltransferase UGT80A2 OS=Arabidopsis thaliana GN=UGT80A2 PE=1 SV=1
	Cluster-60288.102826	Pole3	DNA polymerase epsilon subunit 3 OS=Mus musculus GN=Pole3 PE=2 SV=1
	Cluster-60288.10417		-//-
	Cluster-60288.11334		-//-
	Cluster-60288.11444		-//-
	Cluster-60288.11524	NAC031	Protein CUP-SHAPED COTYLEDON 3 OS=Arabidopsis thaliana GN=NAC031 PE=1 SV=1
	Cluster-60288.116203	HOS3	Elongation of fatty acids protein 3-like OS=Arabidopsis thaliana GN=HOS3 PE=2 SV=1
	Cluster-60288.116838		-//-
	Cluster-60288.117692	E3.1.1.11	Probable pectinesterase/pectinesterase inhibitor 25 OS=Arabidopsis thaliana GN=PME25 PE=2 SV=1
	Cluster-60288.118225		Carbonic anhydrase, chloroplastic OS=Pisum sativum PE=1 SV=1
	Cluster-60288.11900		-//-
	Cluster-60288.119484	ANKRD13B	Ankyrin repeat domain-containing protein 13B OS=Homo sapiens GN=ANKRD13B PE=1 SV=4
	Cluster-60288.119620	ANKRD13B	Mitogen-activated protein kinase homolog NTF3 OS=Nicotiana tabacum GN=NTF3 PE=1 SV=1
	Cluster-60288.11999	BHLH94	Transcription factor bHLH94 OS=Arabidopsis thaliana GN=BHLH94 PE=2 SV=2
	Cluster-60288.122265	MAP65-6	65-kDa microtubule-associated protein 6 OS=Arabidopsis thaliana GN=MAP65-6 PE=1 SV=1
	Cluster-60288.123236		-//-
	Cluster-60288.130289	At1g56130	Probable LRR receptor-like serine/threonine-protein kinase At1g56130 OS=Arabidopsis thaliana GN=At1g56130 PE=2 SV=2
	Cluster-60288.13279		-//-
	Cluster-60288.13287	MAKR1	Probable membrane-associated kinase regulator 1 OS=Arabidopsis thaliana GN=MAKR1 PE=1 SV=1
	Cluster-60288.133073	HOS3	Elongation of fatty acids protein 3-like OS=Arabidopsis thaliana GN=HOS3 PE=2 SV=1
	Cluster-60288.133074	HOS3	Elongation of fatty acids protein 3-like OS=Arabidopsis thaliana GN=HOS3 PE=2 SV=1
	Cluster-60288.133231		-//-
	Cluster-60288.13426	E3.1.1.11	Probable pectinesterase/pectinesterase inhibitor 25 OS=Arabidopsis thaliana GN=PME25 PE=2 SV=1
	Cluster-60288.13459	XPT	Xylulose 5-phosphate/phosphate translocator, chloroplastic OS=Arabidopsis thaliana GN=XPT PE=2 SV=1
	Cluster-60288.134743	CRK43	Putative cysteine-rich receptor-like protein kinase 43 OS=Arabidopsis thaliana GN=CRK43 PE=3 SV=1
	Cluster-60288.137638	BCS1L	Mitochondrial chaperone BCS1 OS=Homo sapiens GN=BCS1L PE=1 SV=1
	Cluster-60288.13890	CHX19	Cation/H(+) antiporter 19 OS=Arabidopsis thaliana GN=CHX19 PE=2 SV=1
	Cluster-60288.139122		-//-
	Cluster-60288.13967		-//-
	Cluster-60288.140739	CYCP3-1	Cyclin-P3-1 OS=Oryza sativa subsp. japonica GN=CYCP3-1 PE=3 SV=1
	Cluster-60288.14076	KIN12A	Kinesin-like protein KIN12A OS=Arabidopsis thaliana GN=KIN12A PE=1 SV=1
	Cluster-60288.14127		-//-
	Cluster-60288.14211	APS1	Acid phosphatase 1 OS=Solanum lycopersicum GN=APS1 PE=2 SV=1
	Cluster-60288.14274		-//-
	Cluster-60288.14276	APS1	Acid phosphatase 1 OS=Solanum lycopersicum GN=APS1 PE=2 SV=1
	Cluster-60288.144226	XPT	Xylulose 5-phosphate/phosphate translocator, chloroplastic OS=Arabidopsis thaliana GN=XPT PE=2 SV=1
	Cluster-60288.144227	XPT	Xylulose 5-phosphate/phosphate translocator, chloroplastic OS=Arabidopsis thaliana GN=XPT PE=2 SV=1
	Cluster-60288.144606	XPT	Xylulose 5-phosphate/phosphate translocator, chloroplastic OS=Arabidopsis thaliana GN=XPT PE=2 SV=1
	Cluster-60288.145393	At1g04910	Uncharacterized protein At1g04910 OS=Arabidopsis thaliana GN=At1g04910 PE=2 SV=1
	Cluster-60288.14598	APS1	Acid phosphatase 1 OS=Solanum lycopersicum GN=APS1 PE=2 SV=1
	Cluster-60288.146496	nep1	Aspartic proteinase nepenthesin-1 OS=Nepenthes gracilis GN=nep1 PE=1 SV=1
	Cluster-60288.146690	[EC:1.11.1.7]	Peroxidase 17 OS=Arabidopsis thaliana GN=PER17 PE=2 SV=1
	Cluster-60288.146794		-//-
	Cluster-60288.14695	CHX19	Cation/H(+) antiporter 19 OS=Arabidopsis thaliana GN=CHX19 PE=2 SV=1
	Cluster-60288.151946	XPT	Xylulose 5-phosphate/phosphate translocator, chloroplastic OS=Arabidopsis thaliana GN=XPT PE=2 SV=1
	Cluster-60288.152367		-//-
	Cluster-60288.15753	POLE3	DNA polymerase epsilon subunit 3 OS=Homo sapiens GN=POLE3 PE=1 SV=1
	Cluster-60288.165133	At4g14100	Uncharacterized protein At4g14100 OS=Arabidopsis thaliana GN=At4g14100 PE=2 SV=1
	Cluster-60288.16695		-//-
	Cluster-60288.167675	At2g26730	Probable inactive receptor kinase At2g26730 OS=Arabidopsis thaliana GN=At2g26730 PE=1 SV=1
	Cluster-60288.167882	HSFA3	Heat stress transcription factor A-3 OS=Arabidopsis thaliana GN=HSFA3 PE=2 SV=2
	Cluster-60288.16957		21 kDa protein OS=Daucus carota PE=2 SV=1
	Cluster-60288.172250	CAT9	Cationic amino acid transporter 9, chloroplastic OS=Arabidopsis thaliana GN=CAT9 PE=2 SV=1
	Cluster-60288.173596		-//-
	Cluster-60288.17694	At1g66250	Glucan endo-1,3-beta-glucosidase 2 OS=Arabidopsis thaliana GN=At1g66250 PE=1 SV=2
	Cluster-60288.177098		-//-
	Cluster-60288.178991	ABCG12	ABC transporter G family member 12 OS=Arabidopsis thaliana GN=ABCG12 PE=1 SV=1
	Cluster-60288.178992	ABCG12	ABC transporter G family member 12 OS=Arabidopsis thaliana GN=ABCG12 PE=1 SV=1
	Cluster-60288.180534	EXL3	Protein EXORDIUM-like 3 OS=Arabidopsis thaliana GN=EXL3 PE=2 SV=1
	Cluster-60288.184819		-//-
	Cluster-60288.186146	At4g13360	3-hydroxyisobutyryl-CoA hydrolase-like protein 3, mitochondrial OS=Arabidopsis thaliana GN=At4g13360 PE=2 SV=2
	Cluster-60288.186271	Os12g0481100	DEAD-box ATP-dependent RNA helicase 28 OS=Oryza sativa subsp. japonica GN=Os12g0481100 PE=2 SV=2
	Cluster-60288.186272	Os12g0481100	DEAD-box ATP-dependent RNA helicase 28 OS=Oryza sativa subsp. japonica GN=Os12g0481100 PE=2 SV=2
	Cluster-60288.188330		-//-
	Cluster-60288.188821	GFS10	CSC1-like protein At4g35870 OS=Arabidopsis thaliana GN=GFS10 PE=2 SV=1
	Cluster-60288.191296	SCL8	Scarecrow-like protein 8 OS=Arabidopsis thaliana GN=SCL8 PE=2 SV=1
	Cluster-60288.194871		-//-
	Cluster-60288.195181		-//-
	Cluster-60288.197621	TSS	Protein TSS OS=Arabidopsis thaliana GN=TSS PE=1 SV=1
	Cluster-60288.19768	ABP19A	Auxin-binding protein ABP19a OS=Prunus persica GN=ABP19A PE=3 SV=1
	Cluster-60288.201347	Os12g0481100	DEAD-box ATP-dependent RNA helicase 28 OS=Oryza sativa subsp. japonica GN=Os12g0481100 PE=2 SV=2
	Cluster-60288.201348	Os12g0481100	DEAD-box ATP-dependent RNA helicase 28 OS=Oryza sativa subsp. japonica GN=Os12g0481100 PE=2 SV=2
	Cluster-60288.202879	At1g04910	Uncharacterized protein At1g04910 OS=Arabidopsis thaliana GN=At1g04910 PE=2 SV=1
	Cluster-60288.206771		Squalene monooxygenase OS=Panax ginseng PE=2 SV=1
	Cluster-60288.207158	rnc	Ribonuclease 3 OS=Bacillus cereus (strain G9842) GN=rnc PE=3 SV=1
	Cluster-60288.209035		-//-
	Cluster-60288.209042		-//-
	Cluster-60288.209516		-//-
	Cluster-60288.210497		-//-
	Cluster-60288.213321		-//-
	Cluster-60288.214887	TSJT1	Stem-specific protein TSJT1 OS=Nicotiana tabacum GN=TSJT1 PE=2 SV=1
	Cluster-60288.216593	SG1	protein SLOW GREEN 1, chloroplastic OS=Arabidopsis thaliana GN=SG1 PE=1 SV=1
	Cluster-60288.216978	TT12	Protein TRANSPARENT TESTA 12 OS=Arabidopsis thaliana GN=TT12 PE=2 SV=1
	Cluster-60288.217744	Os12g0481100	DEAD-box ATP-dependent RNA helicase 28 OS=Oryza sativa subsp. japonica GN=Os12g0481100 PE=2 SV=2
	Cluster-60288.217790	tolB1	Protein TolB 1 OS=Novosphingobium aromaticivorans (strain DSM 12444 / F199) GN=tolB1 PE=3 SV=1
	Cluster-60288.218440		-//-
	Cluster-60288.218489	TSJT1	Stem-specific protein TSJT1 OS=Nicotiana tabacum GN=TSJT1 PE=2 SV=1
	Cluster-60288.220717		-//-
	Cluster-60288.222686		-//-
	Cluster-60288.222971		-//-
	Cluster-60288.223715	Os12g0481100	DEAD-box ATP-dependent RNA helicase 28 OS=Oryza sativa subsp. japonica GN=Os12g0481100 PE=2 SV=2
	Cluster-60288.22486	CDCA7L	Cell division cycle-associated 7-like protein OS=Homo sapiens GN=CDCA7L PE=1 SV=2
	Cluster-60288.225238		-//-
	Cluster-60288.225641	IKU2	Receptor-like protein kinase HAIKU2 OS=Arabidopsis thaliana GN=IKU2 PE=1 SV=1
	Cluster-60288.226249		-//-
	Cluster-60288.226347	ASA1	Anthranilate synthase alpha subunit 1, chloroplastic OS=Oryza sativa subsp. indica GN=ASA1 PE=3 SV=1
	Cluster-60288.226755	AOC3, AOC2, tynA	Primary amine oxidase OS=Arabidopsis thaliana GN=At1g62810 PE=2 SV=1
	Cluster-60288.228326	IKU2	Receptor-like protein kinase HAIKU2 OS=Arabidopsis thaliana GN=IKU2 PE=1 SV=1
	Cluster-60288.229014	Os12g0481100	DEAD-box ATP-dependent RNA helicase 28 OS=Oryza sativa subsp. japonica GN=Os12g0481100 PE=2 SV=2
	Cluster-60288.232060		Non-specific lipid-transfer protein A OS=Ricinus communis PE=1 SV=1
	Cluster-60288.232829		-//-
	Cluster-60288.233227	CYS5	Cysteine proteinase inhibitor 5 OS=Arabidopsis thaliana GN=CYS5 PE=2 SV=2
	Cluster-60288.235621		-//-
	Cluster-60288.235752	ERF118	Ethylene-responsive transcription factor ERF118 OS=Arabidopsis thaliana GN=ERF118 PE=2 SV=1
	Cluster-60288.237757		DEAD-box ATP-dependent RNA helicase 28 OS=Oryza sativa subsp. japonica GN=Os12g0481100 PE=2 SV=2
	Cluster-60288.238379	HSFB1	Heat stress transcription factor B-1 OS=Arabidopsis thaliana GN=HSFB1 PE=2 SV=2
	Cluster-60288.241657	GSNAP	Gamma-soluble NSF attachment protein OS=Arabidopsis thaliana GN=GSNAP PE=2 SV=1
	Cluster-60288.243512	SPAC644.07	Probable mitochondrial chaperone bcs1 OS=Schizosaccharomyces pombe (strain 972 / ATCC 24843) GN=SPAC644.07 PE=2 SV=1
	Cluster-60288.243996	LTP110-A	Non-specific lipid-transfer protein 3 OS=Oryza sativa subsp. indica GN=LTP110-A PE=2 SV=1
	Cluster-60288.244946		Non-specific lipid-transfer protein A OS=Ricinus communis PE=1 SV=1
	Cluster-60288.246802	At1g01540	Probable serine/threonine-protein kinase At1g01540 OS=Arabidopsis thaliana GN=At1g01540 PE=1 SV=2
	Cluster-60288.247617	At4g13360	3-hydroxyisobutyryl-CoA hydrolase-like protein 3, mitochondrial OS=Arabidopsis thaliana GN=At4g13360 PE=2 SV=2
	Cluster-60288.250674	rnc	Ribonuclease 3 OS=Bacillus cereus (strain G9842) GN=rnc PE=3 SV=1
	Cluster-60288.251040	nmd3	60S ribosomal export protein NMD3 OS=Danio rerio GN=nmd3 PE=2 SV=1
	Cluster-60288.252446	SCL8	Scarecrow-like protein 8 OS=Arabidopsis thaliana GN=SCL8 PE=2 SV=1
	Cluster-60288.254540	TSS	Protein TSS OS=Arabidopsis thaliana GN=TSS PE=1 SV=1
	Cluster-60288.254541	TSS	Protein TSS OS=Arabidopsis thaliana GN=TSS PE=1 SV=1
	Cluster-60288.255590		Squalene monooxygenase OS=Panax ginseng PE=2 SV=1
	Cluster-60288.255593	SQE1	Squalene epoxidase 1 OS=Arabidopsis thaliana GN=SQE1 PE=1 SV=1
	Cluster-60288.257350	WAKL20	Wall-associated receptor kinase-like 20 OS=Arabidopsis thaliana GN=WAKL20 PE=2 SV=1
	Cluster-60288.257471		-//-
	Cluster-60288.257472		-//-
	Cluster-60288.257474		-//-
	Cluster-60288.258348	Os01g0580200	Beta-galactosidase 2 OS=Oryza sativa subsp. japonica GN=Os01g0580200 PE=2 SV=1
	Cluster-60288.261183	ndhM	NAD(P)H-quinone oxidoreductase subunit M, chloroplastic OS=Vitis vinifera GN=ndhM PE=2 SV=1
	Cluster-60288.265167	At4g14100	Uncharacterized protein At4g14100 OS=Arabidopsis thaliana GN=At4g14100 PE=2 SV=1
	Cluster-60288.266928	DIVARICATA	Transcription factor DIVARICATA OS=Antirrhinum majus GN=DIVARICATA PE=2 SV=1
	Cluster-60288.268768	PIP5K5	Phosphatidylinositol 4-phosphate 5-kinase 5 OS=Arabidopsis thaliana GN=PIP5K5 PE=2 SV=1
	Cluster-60288.269210		-//-
	Cluster-60288.271908	GATA8	GATA transcription factor 8 OS=Arabidopsis thaliana GN=GATA8 PE=2 SV=1
	Cluster-60288.274832	At5g45910	GDSL esterase/lipase At5g45910 OS=Arabidopsis thaliana GN=At5g45910 PE=2 SV=1
	Cluster-60288.275561	RDM3	Protein RNA-directed DNA methylation 3 OS=Arabidopsis thaliana GN=RDM3 PE=1 SV=1
	Cluster-60288.275565	RDM3	Protein RNA-directed DNA methylation 3 OS=Arabidopsis thaliana GN=RDM3 PE=1 SV=1
	Cluster-60288.275566	RDM3	Protein RNA-directed DNA methylation 3 OS=Arabidopsis thaliana GN=RDM3 PE=1 SV=1
	Cluster-60288.278601		-//-
	Cluster-60288.279630	HSFA6b	Heat stress transcription factor A-6b OS=Arabidopsis thaliana GN=HSFA6b PE=2 SV=1
	Cluster-60288.279948	CEBIP	Chitin elicitor-binding protein OS=Oryza sativa subsp. japonica GN=CEBIP PE=1 SV=1
	Cluster-60288.281907	CIPK7	CBL-interacting serine/threonine-protein kinase 7 OS=Arabidopsis thaliana GN=CIPK7 PE=1 SV=1
	Cluster-60288.28205		-//-
	Cluster-60288.28207		-//-
	Cluster-60288.284972	TMKL1	Putative kinase-like protein TMKL1 OS=Arabidopsis thaliana GN=TMKL1 PE=1 SV=1
	Cluster-60288.284974	TMKL1	Putative kinase-like protein TMKL1 OS=Arabidopsis thaliana GN=TMKL1 PE=1 SV=1
	Cluster-60288.286109	HOS3	Elongation of fatty acids protein 3-like OS=Arabidopsis thaliana GN=HOS3 PE=2 SV=1
	Cluster-60288.286166	At5g56420	F-box/FBD/LRR-repeat protein At5g56420 OS=Arabidopsis thaliana GN=At5g56420 PE=2 SV=1
	Cluster-60288.286666	sll0608	Ycf49-like protein OS=Synechocystis sp. (strain PCC 6803 / Kazusa) GN=sll0608 PE=3 SV=1
	Cluster-60288.288023	IDD11	Protein indeterminate-domain 11 OS=Arabidopsis thaliana GN=IDD11 PE=2 SV=1
	Cluster-60288.288024	IDD7	Protein indeterminate-domain 7 OS=Arabidopsis thaliana GN=IDD7 PE=2 SV=1
	Cluster-60288.288303		-//-
	Cluster-60288.289614	NTF3	Mitogen-activated protein kinase homolog NTF3 OS=Nicotiana tabacum GN=NTF3 PE=1 SV=1
	Cluster-60288.289654	LRX4	Leucine-rich repeat extensin-like protein 4 OS=Arabidopsis thaliana GN=LRX4 PE=2 SV=1
	Cluster-60288.290731	DREB3	Dehydration-responsive element-binding protein 3 OS=Arabidopsis thaliana GN=DREB3 PE=2 SV=1
	Cluster-60288.291559		-//-
	Cluster-60288.293805	At5g45960	GDSL esterase/lipase At5g45960 OS=Arabidopsis thaliana GN=At5g45960 PE=2 SV=1
	Cluster-60288.297041		-//-
	Cluster-60288.297236		-//-
	Cluster-60288.297483	LRX4	Leucine-rich repeat extensin-like protein 4 OS=Arabidopsis thaliana GN=LRX4 PE=2 SV=1
	Cluster-60288.298839		-//-
	Cluster-60288.30154		-//-
	Cluster-60288.302250		-//-
	Cluster-60288.305859	At1g04910	Uncharacterized protein At1g04910 OS=Arabidopsis thaliana GN=At1g04910 PE=2 SV=1
	Cluster-60288.308421		-//-
	Cluster-60288.308423		-//-
	Cluster-60288.309977		-//-
	Cluster-60288.312245	4CLL7	4-coumarate--CoA ligase-like 7 OS=Oryza sativa subsp. japonica GN=4CLL7 PE=2 SV=1
	Cluster-60288.313185	At1g12460	Probable LRR receptor-like serine/threonine-protein kinase At1g12460 OS=Arabidopsis thaliana GN=At1g12460 PE=2 SV=1
	Cluster-60288.318814		-//-
	Cluster-60288.325629		-//-
	Cluster-60288.330394	At1g61900	Uncharacterized GPI-anchored protein At1g61900 OS=Arabidopsis thaliana GN=At1g61900 PE=1 SV=1
	Cluster-60288.331617	NAC100	NAC domain-containing protein 100 OS=Arabidopsis thaliana GN=NAC100 PE=2 SV=1
	Cluster-60288.331618	NAC098	Protein CUP-SHAPED COTYLEDON 2 OS=Arabidopsis thaliana GN=NAC098 PE=1 SV=1
	Cluster-60288.332728	SBT1.6	Subtilisin-like protease SBT1.6 OS=Arabidopsis thaliana GN=SBT1.6 PE=2 SV=1
	Cluster-60288.333748		-//-
	Cluster-60288.33840		-//-
	Cluster-60288.342567	APL	Myb family transcription factor APL OS=Arabidopsis thaliana GN=APL PE=2 SV=2
	Cluster-60288.344245		-//-
	Cluster-60288.344824	At2g18940	Pentatricopeptide repeat-containing protein At2g18940, chloroplastic OS=Arabidopsis thaliana GN=At2g18940 PE=2 SV=1
	Cluster-60288.345582		-//-
	Cluster-60288.345593	BHLH62	Transcription factor bHLH62 OS=Arabidopsis thaliana GN=BHLH62 PE=2 SV=1
	Cluster-60288.346673	NTF3	Mitogen-activated protein kinase homolog NTF3 OS=Nicotiana tabacum GN=NTF3 PE=1 SV=1
	Cluster-60288.351511		-//-
	Cluster-60288.353542	Os08g0500300	Probable protein phosphatase 2C 66 OS=Oryza sativa subsp. japonica GN=Os08g0500300 PE=2 SV=1
	Cluster-60288.357816	TOGT1	Scopoletin glucosyltransferase OS=Nicotiana tabacum GN=TOGT1 PE=1 SV=1
	Cluster-60288.362283		-//-
	Cluster-60288.366541		-//-
	Cluster-60288.3687	UFC	Protein UPSTREAM OF FLC OS=Arabidopsis thaliana GN=UFC PE=2 SV=1
	Cluster-60288.372169		-//-
	Cluster-60288.374446	UFC	Chitotriosidase-1 OS=Homo sapiens GN=CHIT1 PE=1 SV=1
	Cluster-60288.376525		-//-
	Cluster-60288.38214	BHLH	Basic helix-loop-helix protein A OS=Pisum sativum GN=BHLH PE=3 SV=1
	Cluster-60288.383513	BAM2	Leucine-rich repeat receptor-like serine/threonine-protein kinase BAM2 OS=Arabidopsis thaliana GN=BAM2 PE=1 SV=1
	Cluster-60288.384703	TBL21	Protein trichome birefringence-like 21 OS=Arabidopsis thaliana GN=TBL21 PE=3 SV=1
	Cluster-60288.386274	LBD18	LOB domain-containing protein 18 OS=Arabidopsis thaliana GN=LBD18 PE=2 SV=2
	Cluster-60288.389868		-//-
	Cluster-60288.39502	HERK1	Receptor-like protein kinase HERK 1 OS=Arabidopsis thaliana GN=HERK1 PE=1 SV=1
	Cluster-60288.399977		-//-
	Cluster-60288.400270	SGR9	E3 ubiquitin-protein ligase SGR9, amyloplastic OS=Arabidopsis thaliana GN=SGR9 PE=1 SV=1
	Cluster-60288.40159	CCH	Copper transport protein CCH OS=Arabidopsis thaliana GN=CCH PE=1 SV=1
	Cluster-60288.401681		-//-
	Cluster-60288.407086	At2g31540	GDSL esterase/lipase At2g31540 OS=Arabidopsis thaliana GN=At2g31540 PE=2 SV=1
	Cluster-60288.411561		-//-
	Cluster-60288.411574	At4g00165	Putative lipid-binding protein At4g00165 OS=Arabidopsis thaliana GN=At4g00165 PE=2 SV=1
	Cluster-60288.411869	OsI_10694	Protein G1-like7 OS=Oryza sativa subsp. indica GN=OsI_10694 PE=3 SV=1
	Cluster-60288.412070	CRRSP12	Cysteine-rich repeat secretory protein 12 OS=Arabidopsis thaliana GN=CRRSP12 PE=1 SV=2
	Cluster-60288.412423		Peptide-N4-(N-acetyl-beta-glucosaminyl)asparagine amidase A OS=Prunus dulcis PE=1 SV=2
	Cluster-60288.413322		-//-
	Cluster-60288.414377	RALFL22	Protein RALF-like 22 OS=Arabidopsis thaliana GN=RALFL22 PE=3 SV=1
	Cluster-60288.415794		-//-
	Cluster-60288.415891	At1g16060	AP2-like ethylene-responsive transcription factor At1g16060 OS=Arabidopsis thaliana GN=At1g16060 PE=2 SV=1
	Cluster-60288.41696		-//-
	Cluster-60288.417127	KIN12A	Kinesin-like protein KIN12A OS=Arabidopsis thaliana GN=KIN12A PE=1 SV=1
	Cluster-60288.417224		-//-
	Cluster-60288.419669		-//-
	Cluster-60288.419670		-//-
	Cluster-60288.46961	EXPA8	Expansin-A8 OS=Arabidopsis thaliana GN=EXPA8 PE=2 SV=1
	Cluster-60288.4913		-//-
	Cluster-60288.51736		-//-
	Cluster-60288.52392	At5g45910	GDSL esterase/lipase At5g45910 OS=Arabidopsis thaliana GN=At5g45910 PE=2 SV=1
	Cluster-60288.53570	TCP15	Transcription factor TCP15 OS=Arabidopsis thaliana GN=TCP15 PE=2 SV=1
	Cluster-60288.59402		-//-
	Cluster-60288.60672		-//-
	Cluster-60288.61793	At1g66830	Probable inactive leucine-rich repeat receptor-like protein kinase At1g66830 OS=Arabidopsis thaliana GN=At1g66830 PE=2 SV=1
	Cluster-60288.65528	TCP15	Protein NRT1/ PTR FAMILY 2.6 OS=Arabidopsis thaliana GN=NPF2.6 PE=2 SV=1
	Cluster-60288.6643	MIZ1	Protein MIZU-KUSSEI 1 OS=Arabidopsis thaliana GN=MIZ1 PE=1 SV=1
	Cluster-60288.6863		-//-
	Cluster-60288.75827		-//-
	Cluster-60288.77665		-//-
	Cluster-60288.77666		-//-
	Cluster-60288.80025		-//-
	Cluster-60288.80485		Peptide-N4-(N-acetyl-beta-glucosaminyl)asparagine amidase A OS=Prunus dulcis PE=1 SV=2
	Cluster-60288.81313	At4g00165	Putative lipid-binding protein At4g00165 OS=Arabidopsis thaliana GN=At4g00165 PE=2 SV=1
	Cluster-60288.82313	PXC3	Leucine-rich repeat receptor-like tyrosine-protein kinase PXC3 OS=Arabidopsis thaliana GN=PXC3 PE=2 SV=1
	Cluster-60288.86172	RDR3	Probable RNA-dependent RNA polymerase 3 OS=Oryza sativa subsp. japonica GN=RDR3 PE=2 SV=2
	Cluster-60288.87402		-//-
	Cluster-60288.87584		-//-
	Cluster-60288.9171	At1g66830	Probable inactive leucine-rich repeat receptor-like protein kinase At1g66830 OS=Arabidopsis thaliana GN=At1g66830 PE=2 SV=1
	Cluster-60288.95136	At1g61900	Uncharacterized GPI-anchored protein At1g61900 OS=Arabidopsis thaliana GN=At1g61900 PE=1 SV=1
	Cluster-60288.9610		Tubulin beta chain OS=Trichuris trichiura PE=3 SV=1
	Cluster-60288.9872	OSM34	Osmotin-like protein OSM34 OS=Arabidopsis thaliana GN=OSM34 PE=2 SV=2
	Cluster-60288.99256		-//-
	Cluster-60288.135204		-//-
osa-miR528-5p	Cluster-39031.0		L-ascorbate oxidase OS=Cucumis sativus PE=1 SV=1
	Cluster-60288.170357		-//-
	Cluster-60288.226173		Blue copper protein OS=Pisum sativum PE=2 SV=1
	Cluster-60288.231604	E1.11.1.7	Peroxidase 5 OS=Vitis vinifera GN=GSVIVT00037159001 PE=1 SV=2
	Cluster-60288.326416	At4g27595	WEB family protein At4g27595, chloroplastic OS=Arabidopsis thaliana GN=At4g27595 PE=2 SV=1
	Cluster-60288.333717	GOLGA3	Golgin subfamily A member 3 OS=Homo sapiens GN=GOLGA3 PE=1 SV=2
	Cluster-60288.75982	AAP3	Amino acid permease 3 OS=Arabidopsis thaliana GN=AAP3 PE=1 SV=2

## Sheet: Tablse S7  
	Table S7. Primers designed for qPCR
Sequence name	Gene name	Primer sequence (5’-3’)
60288.2	malz	F: GTCGATCAGAGATGGCGGAG
		R: CCTTCCTCGAGAATCGGCTC
60288.2	ALDO	F: CTCTTGATCCGTCTCTTG
		R: CATTGCCTTCGTTTACAG
60288.2	FBP	F:AGAGCCCAAACGGAAAGCTA
		R: GACCTCCTGCTTGTTCCATCA
60288.2	SORD	F: ACCGCCCTAAATGCTACTCG
		R:TTCCGTCTGTGAAAACCCGT
60288.2	rep	F: CACCCAACACAGCCCATTCT
		R: AGAGGATAGACGGCGACACA
60288.2	PGD	F:CACCCACCCTTCCAAATCCT
		R: AGTGGACAAGGCGAAACTGA
60288.3	glgc	F: CCAGTTCGGCAGAGTGATCG
		R: TGCCGCTAACTTGAATCCCT
60288.2	GPI	F: CACCCAACACAGCCCATTCT
		R: AGAGGATAGACGGCGACACA
60288.1	E3.2.1.4	F: AAGGGGGATGCCGAAAAAGT
		R: TACGGAAGGCGATGCCAAAT
60288.3	AroK	F: AAAGAGGACGTGAAGCCGTC
		R: ATTAGTGGAGCAGGCAGTCG
60288.2	aroC	F: CCATACCACAACAGCAAAGCC
		R: CTTCTCCCCCGGATAGCCTT
60288.2	AOC3	F: TACACGAACAGTCCACCTGC
		R: AAAGTGAGTCTGGTGGCGAG
60288.2	amiE	F:AAGGTTGATGGACTGAGCGG
		R: TCGAGGAGAGACCTTACGGG
60288.2	CYP73A	F:GCAGCCCCACTTTTGAATCG
		R:TAAGTGAGGGAGGCGAAAGC
60288.2	CYP98A	F: CCGCCTCACAAGAGCCATAA
		R: GGACTATCGGGTGCTTGACC
60288.3	4CL	F: CGTAGAGGGAGGGAACGGTA
		R:CTCCTCTCGGGATTGGCTTC
60288.2	CSE	F: CTCCGACCACAATCACCTCC
		R: CTCATCAATCCACGCCCTCA
60288.2	E1.11.1.7	F: CGGCTGTGTTACCTTTGCTG
		R:TCAGGTTTGCGACACATCCA
60288.1	TYRAAT	F:ATCCTTCCGATTGTGTGCGT
		R: TGCGAAGAGCAACCAGACAT
60288.3	TYDC	F: AGAATCCATTGAGACCAT
		R: GAAATAGGCGAAATAGTTG
18S		F: CAACCATAAACGATGCCGA
		R: AGCCTTGCGACCATACTCC
osa-miR528-5p		TGGAAGGGGCATGCAGAGGAG
mtr-miR2673a		CCTCTTCCTCTTCCTCTTCCAC
nta-miR156f		TGACAGAAGAGAATGAGCAC
sbi-miR172f		AGAATCCTGATGATGCTGCAC
ath-miR172a		AGAATCTTGATGATGCTGCAT
ath-miR172c		AGAATCTTGATGATGCTGCAT
tcc-miR172d		AGAATCCTGATGATGCTGCAT
novel_130		TGGACTATGTTGCACAGACAT
U6-F'		F:CATCCGATAAAATTGGAACGA
		R:TTTGTGCGTGTCATCCTTGCG
